# Supplementary material for: YAP1 Is a Potential Predictive Molecular Biomarker for Response to SMO Inhibitor in Medulloblastoma Cells
Source: Cancers (Basel). 2021 Dec 13;13(24):6249. doi: 10.3390/cancers13246249 (PMC8699675; doi:10.3390/cancers13246249)
Supplement: Supplementary file 1 [file cancers-13-06249-s001.zip]

Archive with 5 entries (4 files):
- cancers-1404910-supplementary/
- cancers-1404910-supplementary/Supplementary Figure 1.pdf
- cancers-1404910-supplementary/Supplementary Figure 2.pdf
- cancers-1404910-supplementary/Supplementary Figure 3.pdf
- cancers-1404910-supplementary/Supplementary Table.1.csv
