# Supplementary material for: YAP1 Is a Potential Predictive Molecular Biomarker for Response to SMO Inhibitor in Medulloblastoma Cells
Source: Cancers (Basel). 2021 Dec 13;13(24):6249. doi: 10.3390/cancers13246249 (PMC8699675; doi:10.3390/cancers13246249)
Supplement: Supplementary file 1 [file cancers-13-06249-s001.zip › cancers-1404910-supplementary/Supplementary Table.1.csv]

pathway	database	cor	pvalue
Akt_Signaling_Pathway_Regulation_of_Na+_Transport	Qiagen 1.123	-0.734690757	2.27E-130
Akt_Signaling_Pathway_p73_mediated_apoptosis	Qiagen 1.123	-0.703907982	3.60E-115
reactome_XAV939_inhibits_tankyrase_stabilizing_AXIN_Main_Pathway	Reactome 1.123	-0.690199003	5.12E-109
PTEN_Pathway_Apoptosis	Qiagen 1.123	-0.68733621	8.92E-108
NCI_Signaling_events_mediated_by_PRL_Pathway_(mitosis)	NCI 1.123	-0.666636635	3.29E-99
fructose_26-bisphosphate_synthesisdephosphorylation	Metabolism 1.123	-0.664410852	2.50E-98
reactome_Gap_junction_degradation_Main_Pathway	Reactome 1.123	-0.661641044	3.04E-97
reactome_Formation_of_annular_gap_junctions_Main_Pathway	Reactome 1.123	-0.66084376	6.20E-97
mTOR_Pathway_Metabolism_Stress_Response_and_Apoptosis	Qiagen 1.123	-0.650762725	4.30E-93
GDP-glucose_biosynthesis_II	Metabolism 1.123	-0.64868516	2.55E-92
reactome_Class_C_3_Metabotropic_glutamate_pheromone_receptors__Main_Pathway	Reactome 1.123	-0.64411393	1.22E-90
citrulline-nitric_oxide_cycle	Metabolism 1.123	-0.632681022	1.47E-86
reactome_Trafficking_of_GluR2_containing_AMPA_receptors_Main_Pathway	Reactome 1.123	-0.632574975	1.60E-86
NCI_Signaling_events_mediated_by_the_Hedgehog_family_Pathway_(pancreas_development)	NCI 1.123	-0.62665051	1.78E-84
biocarta_lissencephaly_gene_lis1_in_neuronal_migration_and_development_Pathway_(negative_regulation_of_microtubule_depolymerization)	Biocarta 1.123	-0.618761174	8.10E-82
biocarta_inactivation_of_gsk3_by_akt_causes_accumulation_of_b_catenin_in_alveolar_macrophages_Main_Pathway	Biocarta 1.123	-0.616978289	3.15E-81
NCI_Class_I_PI3K_signaling_events_Pathway_(cell_survival)	NCI 1.123	-0.608493362	1.80E-78
PTEN_Pathway_Proliferation_CyclinA2_Geminin_AuroraA_PLK1	Qiagen 1.123	-0.606566045	7.42E-78
PTEN_Pathway_Senescence_Ets2_p16	Qiagen 1.123	-0.606566045	7.42E-78
biocarta_calcium_signaling_by_hbx_of_hepatitis_b_virus_Pathway_(viral_genome_replication)	Biocarta 1.123	-0.600611504	5.54E-76
Caspase_Cascade_Pathway_Activated_Tissue_Trans-glutaminase	Qiagen 1.123	-0.600018376	8.47E-76
reactome_NCAM_signaling_for_neurite_out_growth_Main_Pathway	Reactome 1.123	-0.598414248	2.66E-75
reactome_Signaling_by_FGFR1_fusion_mutants_Main_Pathway	Reactome 1.123	-0.596283282	1.20E-74
Caspase_Cascade_Pathway	Qiagen 1.123	-0.594858949	3.28E-74
reactome_Toxicity_of_botulinum_toxin_type_A_BoNT_A__Main_Pathway	Reactome 1.123	-0.593092448	1.13E-73
UDP-iNi-acetyl-D-galactosamine_biosynthesis_I	Metabolism 1.123	-0.586059275	1.44E-71
NCI_Glucocorticoid_receptor_regulatory_network_Main_Pathway	NCI 1.123	-0.581494814	3.15E-70
NCI_Lissencephaly_gene_LIS1_in_neuronal_migration_and_development_Pathway_(anaphase)	NCI 1.123	-0.580335127	6.84E-70
NCI_FGF_signaling_Pathway_(MAPKKK_cascade)	NCI 1.123	-0.579965636	8.75E-70
IL-2_Pathway_Apoptosis_Inhibition	Qiagen 1.123	-0.575954633	1.25E-68
NCI_p73_transcription_factor_network_Pathway_(apoptosis)	NCI 1.123	-0.574396973	3.46E-68
KEGG_MicroRNAs_in_cancer_Main_Pathway	KEGG Adjusted 1.123	-0.574283227	3.73E-68
reactome_Voltage_gated_Potassium_channels_Main_Pathway	Reactome 1.123	-0.57164101	2.08E-67
reactome_Ligand_gated_ion_channel_transport_Main_Pathway	Reactome 1.123	-0.570716083	3.78E-67
NCI_Noncanonical_Wnt_signaling_Main_Pathway	NCI 1.123	-0.568021758	2.14E-66
biocarta_activation_of_csk_by_camp_dependent_protein_kinase_inhibits_signaling_through_the_t_cell_receptor_Main_Pathway	Biocarta 1.123	-0.561705562	1.17E-64
reactome_CRMPs_in_Sema3A_signaling_Main_Pathway	Reactome 1.123	-0.558771704	7.26E-64
NCI_Role_of_Calcineurin_dependent_NFAT_signaling_in_lymphocytes_Pathway_(positive_T_cell_selection)	NCI 1.123	-0.55601176	3.99E-63
reactome_ATP_sensitive_Potassium_channels_Main_Pathway	Reactome 1.123	-0.552470169	3.46E-62
Glucocorticoid_Receptor_Signaling_Pathway_Histone_Deacetylation	Qiagen 1.123	-0.549285431	2.37E-61
KEGG_Gap_junction_Main_Pathway	KEGG Adjusted 1.123	-0.537344117	2.67E-58
KEGG_Alzheimer_s_disease_Main_Pathway	KEGG Adjusted 1.123	-0.532933996	3.34E-57
biocarta_deregulation_of_cdk5_in_alzheimers_disease_Main_Pathway	Biocarta 1.123	-0.532206978	5.04E-57
biocarta_deregulation_of_cdk5_in_alzheimers_disease_Pathway_(apoptosis)	Biocarta 1.123	-0.532206978	5.04E-57
ErbB_Family_Pathway_Translation	Qiagen 1.123	-0.532028554	5.57E-57
reactome_Toxicity_of_botulinum_toxin_type_D_BoNT_D__Main_Pathway	Reactome 1.123	-0.529697964	2.08E-56
reactome_Toxicity_of_botulinum_toxin_type_F_BoNT_F__Main_Pathway	Reactome 1.123	-0.529697964	2.08E-56
reactome_Nef_mediated_downregulation_of_MHC_class_I_complex_cell_surface_expression_Main_Pathway	Reactome 1.123	-0.52719321	8.44E-56
KEGG_Herpes_simplex_infection_Main_Pathway	KEGG Adjusted 1.123	-0.526997466	9.42E-56
glycolysis	Metabolism 1.123	-0.524052742	4.82E-55
urea_cycle	Metabolism 1.123	-0.523584016	6.24E-55
reactome_PKA_mediated_phosphorylation_of_CREB_Main_Pathway	Reactome 1.123	-0.522568989	1.09E-54
IL-2_Pathway_Apoptosis	Qiagen 1.123	-0.522247227	1.30E-54
IGF1R_Signaling_Pathway_Cell_Survival	Qiagen 1.123	-0.517441591	1.78E-53
biocarta_erk_and_pi_3_kinase_are_necessary_for_collagen_binding_in_corneal_epithelia_Pathway_(cell_matrix_adhesion)	Biocarta 1.123	-0.515871931	4.13E-53
biocarta_endocytotic_role_of_ndk_phosphins_and_dynamin_Main_Pathway	Biocarta 1.123	-0.513948202	1.16E-52
reactome_SEMA3A_Plexin_repulsion_signaling_by_inhibiting_Integrin_adhesion_Main_Pathway	Reactome 1.123	-0.513219055	1.71E-52
reactome_Synthesis_of_IPs_in_the_nucleus_Main_Pathway	Reactome 1.123	-0.511106113	5.23E-52
reactome_Sema3A_PAK_dependent_Axon_repulsion_Main_Pathway	Reactome 1.123	-0.510351616	7.80E-52
NCI_IL5_mediated_signaling_events_Main_Pathway	NCI 1.123	-0.505429665	1.02E-50
NCI_LKB1_signaling_events_Pathway_(Pathway_positive_regulation_of_CREB_transcription_factor_activity_via_CRTC2)	NCI 1.123	-0.501790613	6.67E-50
biocarta_gamma_aminobutyric_acid_receptor_life_cycle_Main_Pathway	Biocarta 1.123	-0.500048039	1.62E-49
reactome_Classical_Kir_channels_Main_Pathway	Reactome 1.123	-0.499793407	1.85E-49
cAMP_Pathway_Myocardial_Contraction	Qiagen 1.123	-0.49807149	4.43E-49
reactome_Muscarinic_acetylcholine_receptors_Main_Pathway	Reactome 1.123	-0.497294017	6.56E-49
KEGG_Regulation_of_autophagy_Main_Pathway	KEGG Adjusted 1.123	-0.496702783	8.84E-49
reactome_Prolactin_receptor_signaling_Main_Pathway	Reactome 1.123	-0.493761073	3.86E-48
reactome_Post_transcriptional_silencing_by_small_RNAs_Main_Pathway	Reactome 1.123	-0.491906656	9.72E-48
PTEN_Pathway_DNA_Repair	Qiagen 1.123	-0.489712012	2.87E-47
glycine_betaine_degradation	Metabolism 1.123	-0.487490801	8.54E-47
reactome_Trafficking_of_AMPA_receptors_Main_Pathway	Reactome 1.123	-0.486686937	1.26E-46
PTEN_Pathway_Genomic_Stability	Qiagen 1.123	-0.486630259	1.30E-46
Akt_Signaling_Pathway_Cell_Survival	Qiagen 1.123	-0.485603747	2.14E-46
reactome_Insulin_receptor_recycling_Main_Pathway	Reactome 1.123	-0.481789891	1.35E-45
biocarta_cystic_fibrosis_transmembrane_conductance_regulator_cftr_and_beta_2_adrenergic_receptor_b2ar_Main_Pathway	Biocarta 1.123	-0.480934213	2.03E-45
reactome_Ca_activated_K_channels_Main_Pathway	Reactome 1.123	-0.480505073	2.50E-45
Chemokine_Pathway_Gene_Expression_and_Apoptosis_via_ELK1	Qiagen 1.123	-0.479534606	3.96E-45
NCI_IL5_mediated_signaling_events_Pathway_(regulation_of_isotype_switching_to_IgG_isotypes)	NCI 1.123	-0.478969167	5.19E-45
biocarta_stathmin_and_breast_cancer_resistance_to_antimicrotubule_agents_Main_Pathway	Biocarta 1.123	-0.47753978	1.02E-44
NCI_ErbB4_signaling_events_Pathway_(glial_cell_differentiation)	NCI 1.123	-0.477002273	1.32E-44
fatty_acid_activation	Metabolism 1.123	-0.476378342	1.77E-44
NCI_LKB1_signaling_events_Pathway_(ATP_biosynthetic_process)	NCI 1.123	-0.472668918	1.00E-43
NCI_LKB1_signaling_events_Pathway_(ATP_metabolic_process)	NCI 1.123	-0.472668918	1.00E-43
NCI_LKB1_signaling_events_Pathway_(Wnt_receptor_signaling_pathway)	NCI 1.123	-0.472668918	1.00E-43
molybdenum_cofactor_biosynthesis	Metabolism 1.123	-0.471803657	1.50E-43
KEGG_Synaptic_vesicle_cycle_Main_Pathway	KEGG Adjusted 1.123	-0.470812504	2.37E-43
PTEN_Pathway	Qiagen 1.123	-0.46965579	4.05E-43
NCI_Stabilization_and_expansion_of_the_E_cadherin_adherens_junction_Pathway_(adherens_junction_assembly)	NCI 1.123	-0.468758754	6.11E-43
biocarta_endocytotic_role_of_ndk_phosphins_and_dynamin_Pathway_(endocytosis)	Biocarta 1.123	-0.467331638	1.18E-42
NCI_GMCSF_mediated_signaling_events_Main_Pathway	NCI 1.123	-0.466842291	1.47E-42
NCI_IL2_signaling_events_mediated_by_STAT5_Main_Pathway	NCI 1.123	-0.466842291	1.47E-42
NCI_IL2_signaling_events_mediated_by_STAT5_Pathway_(CD4_positive_CD25_positive_alpha_beta_regulatory_T_cell_lineage_commitment)	NCI 1.123	-0.466842291	1.47E-42
NCI_IL2_signaling_events_mediated_by_STAT5_Pathway_(activation_induced_cell_death_of_T_cells)	NCI 1.123	-0.466842291	1.47E-42
KEGG_cGMP_PKG_signaling_Main_Pathway	KEGG Adjusted 1.123	-0.46602791	2.13E-42
reactome_Organic_anion_transporters_Main_Pathway	Reactome 1.123	-0.465598906	2.59E-42
biocarta_control_of_skeletal_myogenesis_by_hdac_and_calcium_calmodulin_dependent_kinase_camk__Main_Pathway	Biocarta 1.123	-0.463162273	7.81E-42
reactome_Nef_Mediated_CD8_Down_regulation_Main_Pathway	Reactome 1.123	-0.462983741	8.46E-42
reactome_S6K1_mediated_signalling_Main_Pathway	Reactome 1.123	-0.462605179	1.00E-41
KEGG_Acute_myeloid_leukemia_Main_Pathway	KEGG Adjusted 1.123	-0.462328763	1.14E-41
reactome_Synthesis_of_very_long_chain_fatty_acyl_CoAs_Main_Pathway	Reactome 1.123	-0.462261943	1.17E-41
biocarta_transcription_factor_creb_and_its_extracellular_signals_Main_Pathway	Biocarta 1.123	-0.462078275	1.27E-41
Cellular_Apoptosis_Pathway	Qiagen 1.123	-0.45913623	4.74E-41
KEGG_Collecting_duct_acid_secretion_Main_Pathway	KEGG Adjusted 1.123	-0.458397964	6.58E-41
KEGG_Chronic_myeloid_leukemia_Main_Pathway	KEGG Adjusted 1.123	-0.456234162	1.71E-40
KEGG_Tuberculosis_Main_Pathway	KEGG Adjusted 1.123	-0.455916482	1.97E-40
reactome_Adherens_junctions_interactions_Main_Pathway	Reactome 1.123	-0.455356912	2.52E-40
GSK3_Signaling_Pathway	Qiagen 1.123	-0.45509806	2.82E-40
KEGG_PI3K_Akt_signaling_Main_Pathway	KEGG Adjusted 1.123	-0.453700405	5.20E-40
biocarta_rac1_cell_motility_signaling_Main_Pathway	Biocarta 1.123	-0.451740565	1.22E-39
reactome_Formation_of_apoptosome_Main_Pathway	Reactome 1.123	-0.451691563	1.25E-39
reactome_RAF_activation_Main_Pathway	Reactome 1.123	-0.450939899	1.73E-39
biocarta_rac1_cell_motility_signaling_Pathway_(actin_filament_organization)	Biocarta 1.123	-0.44798835	6.17E-39
reactome_Erythrocytes_take_up_carbon_dioxide_and_release_oxygen_Main_Pathway	Reactome 1.123	-0.442918256	5.32E-38
reactome_Erythrocytes_take_up_oxygen_and_release_carbon_dioxide_Main_Pathway	Reactome 1.123	-0.442918256	5.32E-38
reactome_Serotonin_receptors_Main_Pathway	Reactome 1.123	-0.441881027	8.24E-38
acetyl-CoA_biosynthesis_from_citrate	Metabolism 1.123	-0.441138052	1.12E-37
biocarta__U_00DF_arrestins_in_gpcr_desensitization_Main_Pathway	Biocarta 1.123	-0.440416318	1.52E-37
Chemokine_Pathway_Cell_Activation	Qiagen 1.123	-0.439100628	2.63E-37
NCI_FGF_signaling_Main_Pathway	NCI 1.123	-0.438508716	3.37E-37
NCI_Glucocorticoid_receptor_regulatory_network_Pathway_(MAPKKK_cascade)	NCI 1.123	-0.437860351	4.41E-37
NCI_Glucocorticoid_receptor_regulatory_network_Pathway_(apoptosis)	NCI 1.123	-0.437860351	4.41E-37
NCI_Glucocorticoid_receptor_regulatory_network_Pathway_(histone_acetylation)	NCI 1.123	-0.437860351	4.41E-37
reactome_TRP_channels_Main_Pathway	Reactome 1.123	-0.436782825	6.89E-37
biocarta_bone_remodeling_Pathway_(Pathway_protein_ubiquitination_of_CHUK)	Biocarta 1.123	-0.435360637	1.24E-36
ErbB_Family_Pathway_Anti-Apoptosis	Qiagen 1.123	-0.435273664	1.28E-36
PTEN_Pathway_Synaptic_Transmission	Qiagen 1.123	-0.434722413	1.61E-36
biocarta_role_of_pi3k_subunit_p85_in_regulation_of_actin_organization_and_cell_migration_Pathway_(negative_regulation_of_actin_polymerization_and_or_depolymerization)	Biocarta 1.123	-0.434650807	1.66E-36
Erythropoietin_Pathway_Anti-Apoptosis	Qiagen 1.123	-0.434446934	1.80E-36
ATM_Pathway_Apoptosis	Qiagen 1.123	-0.432382194	4.18E-36
reactome_mTOR_signalling_Main_Pathway	Reactome 1.123	-0.432295671	4.33E-36
PTEN_Pathway_Proliferation	Qiagen 1.123	-0.430858337	7.77E-36
IGF1R_Signaling_Pathway_Apoptosis	Qiagen 1.123	-0.430478242	9.06E-36
reactome_GRB2_events_in_ERBB2_signaling_Main_Pathway	Reactome 1.123	-0.430164419	1.03E-35
biocarta_b_cell_survival_Pathway_(cell_proliferation)	Biocarta 1.123	-0.430156142	1.03E-35
biocarta_activation_of_camp_dependent_protein_kinase_pka_Main_Pathway	Biocarta 1.123	-0.427928192	2.53E-35
reactome_Transport_of_fatty_acids_Main_Pathway	Reactome 1.123	-0.425810172	5.89E-35
PTEN_Pathway_Migration	Qiagen 1.123	-0.42565574	6.27E-35
gamma-linolenate_biosynthesis	Metabolism 1.123	-0.423813461	1.30E-34
reactome_Activation_of_BMF_and_translocation_to_mitochondria_Main_Pathway	Reactome 1.123	-0.423485857	1.48E-34
Rapoport-Luebering_glycolytic_shunt	Metabolism 1.123	-0.421807521	2.87E-34
reactome_PKA_mediated_phosphorylation_of_key_metabolic_factors_Main_Pathway	Reactome 1.123	-0.421730087	2.96E-34
reactome_Molybdenum_cofactor_biosynthesis_Main_Pathway	Reactome 1.123	-0.421445189	3.31E-34
pyridoxal_5-phosphate_salvage	Metabolism 1.123	-0.419301237	7.65E-34
NCI_mTOR_signaling_Pathway_(lipid_biosynthetic_process)	NCI 1.123	-0.419237248	7.84E-34
reactome_Proton_coupled_monocarboxylate_transport_Main_Pathway	Reactome 1.123	-0.418616384	9.99E-34
reactome_Beta_oxidation_of_very_long_chain_fatty_acids_Main_Pathway	Reactome 1.123	-0.417182711	1.74E-33
biocarta_protein_kinase_a_at_the_centrosome_Main_Pathway	Biocarta 1.123	-0.415123971	3.85E-33
NCI_Nectin_adhesion_Pathway_(positive_regulation_of_lamellipodium_assembly)	NCI 1.123	-0.415085335	3.91E-33
reactome_Toll_Like_Receptor_9_TLR9_Cascade_Main_Pathway	Reactome 1.123	-0.414886481	4.22E-33
biocarta_regulation_of_ck1_cdk5_by_type_1_glutamate_receptors_Main_Pathway	Biocarta 1.123	-0.413845322	6.28E-33
KEGG_Thyroid_cancer_Main_Pathway	KEGG Adjusted 1.123	-0.413616536	6.86E-33
biocarta_akt_signaling_Pathway_(Pathway_protein_ubiquitination_of_CHUK)	Biocarta 1.123	-0.411490378	1.54E-32
NCI_Plasma_membrane_estrogen_receptor_signaling_Pathway_(apoptosis)	NCI 1.123	-0.408151569	5.43E-32
KEGG_Circadian_entrainment_Main_Pathway	KEGG Adjusted 1.123	-0.407594584	6.69E-32
reactome_Synthesis_of_pyrophosphates_in_the_cytosol_Main_Pathway	Reactome 1.123	-0.406372654	1.06E-31
biocarta_erk_and_pi_3_kinase_are_necessary_for_collagen_binding_in_corneal_epithelia_Main_Pathway	Biocarta 1.123	-0.406194335	1.13E-31
KEGG_HTLV_I_infection_Main_Pathway	KEGG Adjusted 1.123	-0.404631136	2.02E-31
reactome_Galactose_catabolism_Main_Pathway	Reactome 1.123	-0.404047884	2.50E-31
NCI_Arf6_downstream_Pathway_(actin_filament_bundle_formation)	NCI 1.123	-0.404042848	2.51E-31
PTEN_Pathway_Adhesion_or_Migration	Qiagen 1.123	-0.403703117	2.84E-31
NCI_mTOR_signaling_Pathway_(translational_initiation)	NCI 1.123	-0.401812651	5.71E-31
biocarta_role_of_U_00DF_arrestins_in_the_activation_and_targeting_of_map_kinases_Main_Pathway	Biocarta 1.123	-0.400693681	8.60E-31
reactome_TCF_dependent_signaling_in_response_to_WNT_Main_Pathway	Reactome 1.123	-0.400621552	8.83E-31
NCI_Visual_signal_transduction_Cones_Main_Pathway	NCI 1.123	-0.399455928	1.35E-30
reactome_Reduction_of_cytosolic_Ca_levels_Main_Pathway	Reactome 1.123	-0.399394432	1.38E-30
creatine-phosphate_biosynthesis	Metabolism 1.123	-0.396664183	3.71E-30
1D-imyoi-inositol_hexakisphosphate_biosynthesis_V_from_Ins134P3	Metabolism 1.123	-0.396489207	3.96E-30
NCI_CXCR4_mediated_signaling_events_Pathway_(positive_regulation_of_lamellipodium_assembly)	NCI 1.123	-0.396229687	4.34E-30
biocarta_g_protein_signaling_through_tubby_proteins_Main_Pathway	Biocarta 1.123	-0.393047373	1.36E-29
mRNA_capping	Metabolism 1.123	-0.391782847	2.13E-29
NCI_Presenilin_action_in_Notch_and_Wnt_signaling_Pathway_(apoptosis)	NCI 1.123	-0.390179919	3.75E-29
NCI_AlphaE_beta7_integrin_cell_surface_interactions_Main_Pathway	NCI 1.123	-0.389918737	4.12E-29
PTEN_Pathway_Differentiation	Qiagen 1.123	-0.389617635	4.58E-29
histamine_biosynthesis	Metabolism 1.123	-0.389409086	4.93E-29
biocarta_regulation_of_spermatogenesis_by_crem_Main_Pathway	Biocarta 1.123	-0.388960062	5.77E-29
NCI_Signaling_events_mediated_by_focal_adhesion_kinase_Pathway_(apoptosis)	NCI 1.123	-0.388825362	6.05E-29
KEGG_Olfactory_transduction_Main_Pathway	KEGG Adjusted 1.123	-0.388616593	6.51E-29
NCI_Effects_of_Botulinum_toxin_Main_Pathway	NCI 1.123	-0.387640041	9.16E-29
PTEN_Pathway_Cell_Cycle	Qiagen 1.123	-0.387266132	1.04E-28
PTEN_Pathway_Growth	Qiagen 1.123	-0.387266132	1.04E-28
NCI_TGF_beta_receptor_signaling_Main_Pathway	NCI 1.123	-0.386140724	1.55E-28
KEGG_Ubiquinone_and_other_terpenoid_quinone_biosynthesis_Main_Pathway	KEGG Adjusted 1.123	-0.386074155	1.58E-28
reactome_p38MAPK_events_Main_Pathway	Reactome 1.123	-0.384733117	2.52E-28
reactome_Transferrin_endocytosis_and_recycling_Main_Pathway	Reactome 1.123	-0.384342835	2.88E-28
NCI_PDGFR_beta_signaling_Pathway_(cell_migration)	NCI 1.123	-0.383635972	3.68E-28
reactome_Downstream_signal_transduction_Main_Pathway	Reactome 1.123	-0.380904191	9.40E-28
biocarta_bioactive_peptide_induced_signaling_Main_Pathway	Biocarta 1.123	-0.379959734	1.30E-27
Akt_Signaling_Pathway_Translation	Qiagen 1.123	-0.379521389	1.51E-27
mTOR_Pathway_mRNA_Biogenesis	Qiagen 1.123	-0.379459405	1.54E-27
reactome_Circadian_Clock_Main_Pathway	Reactome 1.123	-0.378761334	1.95E-27
KEGG_Influenza_A_Main_Pathway	KEGG Adjusted 1.123	-0.378537687	2.10E-27
reactome_Anchoring_fibril_formation_Main_Pathway	Reactome 1.123	-0.377688382	2.80E-27
glycerol_degradation	Metabolism 1.123	-0.377060563	3.46E-27
reactome_Fatty_Acyl_CoA_Biosynthesis_Main_Pathway	Reactome 1.123	-0.376495992	4.19E-27
biocarta_rac1_cell_motility_signaling_Pathway_(phosphatidic_acid_metabolic_process)	Biocarta 1.123	-0.376462116	4.24E-27
D-imyoi-inositol_145-trisphosphate_degradation	Metabolism 1.123	-0.375848116	5.21E-27
reactome_Olfactory_Signaling_Pathway_Main_Pathway	Reactome 1.123	-0.375593774	5.67E-27
Estrogen_Pathway_Anti-Apoptosis	Qiagen 1.123	-0.375351202	6.15E-27
NCI_S1P1_Pathway_(negative_regulation_of_T_cell_proliferation)	NCI 1.123	-0.374681338	7.70E-27
NCI_S1P1_Pathway_(negative_regulation_of_cAMP_metabolic_process)	NCI 1.123	-0.374681338	7.70E-27
pyrimidine_ribonucleosides_degradation	Metabolism 1.123	-0.373752291	1.05E-26
reactome_Glutamate_Neurotransmitter_Release_Cycle_Main_Pathway	Reactome 1.123	-0.373565179	1.12E-26
NCI_Arf6_trafficking_events_Pathway_(substrate_adhesion_dependent_cell_spreading)	NCI 1.123	-0.373420867	1.17E-26
NCI_ErbB4_signaling_events_Pathway_(epithelial_cell_differentiation)	NCI 1.123	-0.372757281	1.46E-26
reactome_Lysosome_Vesicle_Biogenesis_Main_Pathway	Reactome 1.123	-0.372555385	1.56E-26
NCI_mTOR_signaling_Pathway_(regulation_of_actin_cytoskeleton_organization)	NCI 1.123	-0.371477549	2.23E-26
NCI_mTOR_signaling_Pathway_(regulation_of_protein_stability)	NCI 1.123	-0.371477549	2.23E-26
Akt_Signaling_Pathway_AR_mediated_apoptosis	Qiagen 1.123	-0.370681116	2.91E-26
Ras_Pathway_CDC42_Pathway	Qiagen 1.123	-0.369435285	4.38E-26
eicosapentaenoate_biosynthesis	Metabolism 1.123	-0.368424106	6.10E-26
KEGG_Oxytocin_signaling_Main_Pathway	KEGG Adjusted 1.123	-0.366612233	1.10E-25
NCI_Regulation_of_Telomerase_Pathway_(cell_cycle)	NCI 1.123	-0.366103974	1.30E-25
Erythropoietin_Pathway_BCLXL_Gene_Expression_via_STAT5B	Qiagen 1.123	-0.36550681	1.58E-25
EGF_Pathway_Rab5_Regulation_Pathway	Qiagen 1.123	-0.364820634	1.97E-25
HIF1Alpha_Pathway_NOS_Pathway	Qiagen 1.123	-0.363083895	3.44E-25
HIF1Alpha_Pathway_VEGF_Pathway	Qiagen 1.123	-0.363083895	3.44E-25
NCI_mTOR_signaling_Pathway_(Pathway_rRNA_transcription_via_RRN3)	NCI 1.123	-0.361069876	6.55E-25
NCI_Reelin_signaling_Pathway_(neuron_migration)	NCI 1.123	-0.360819024	7.10E-25
melatonin_degradation_II	Metabolism 1.123	-0.358931608	1.29E-24
NCI_Downstream_signaling_in_naive_CD8_T_cells_Pathway_(alpha_beta_T_cell_proliferation)	NCI 1.123	-0.358920489	1.30E-24
reactome_Linoleic_acid_LA_metabolism_Main_Pathway	Reactome 1.123	-0.358758825	1.36E-24
NCI_E_cadherin_signaling_in_keratinocytes_Pathway_(keratinocyte_differentiation)	NCI 1.123	-0.357300734	2.16E-24
reactome_alpha_linolenic_acid_ALA_metabolism_Main_Pathway	Reactome 1.123	-0.357045455	2.34E-24
reactome_Sodium_Calcium_exchangers_Main_Pathway	Reactome 1.123	-0.354896687	4.59E-24
reactome_Interferon_gamma_signaling_Main_Pathway	Reactome 1.123	-0.354591219	5.04E-24
KEGG_Vibrio_cholerae_infection_Main_Pathway	KEGG Adjusted 1.123	-0.354277553	5.56E-24
Ras_Pathway_Cell-Cell_Junctions	Qiagen 1.123	-0.353834242	6.38E-24
reactome_PIP3_activates_AKT_signaling_Main_Pathway	Reactome 1.123	-0.35342287	7.25E-24
reactome_Signaling_by_Leptin_Main_Pathway	Reactome 1.123	-0.352732754	8.98E-24
reactome_Release_of_eIF4E_Main_Pathway	Reactome 1.123	-0.351317523	1.39E-23
NCI_Alpha_synuclein_signaling_Main_Pathway	NCI 1.123	-0.35114542	1.47E-23
NCI_IFN_gamma_Pathway_(Antibacterial_Response)	NCI 1.123	-0.350956952	1.55E-23
NCI_IFN_gamma_Pathway_(Antiviral_Response)	NCI 1.123	-0.350956952	1.55E-23
NCI_IFN_gamma_Pathway_(Immunoregulation)	NCI 1.123	-0.350956952	1.55E-23
NCI_IFN_gamma_Pathway_(antigen_processing_and_presentation_of_peptide_antigen_via_MHC_class_I)	NCI 1.123	-0.350956952	1.55E-23
NCI_IFN_gamma_Pathway_(antigen_processing_and_presentation_of_peptide_antigen_via_MHC_class_II)	NCI 1.123	-0.350956952	1.55E-23
NCI_IFN_gamma_Pathway_(apoptosis)	NCI 1.123	-0.350956952	1.55E-23
NCI_IFN_gamma_Pathway_(negative_regulation_of_cell_growth)	NCI 1.123	-0.350956952	1.55E-23
NCI_RAC1_signaling_Pathway_(actin_filament_depolymerization)	NCI 1.123	-0.350136753	2.00E-23
NCI_ErbB4_signaling_events_Pathway_(neural_crest_cell_migration)	NCI 1.123	-0.348742489	3.06E-23
reactome_Synthesis_of_PE_Main_Pathway	Reactome 1.123	-0.348207083	3.60E-23
KEGG_Phototransduction_Main_Pathway	KEGG Adjusted 1.123	-0.346505497	6.03E-23
biocarta_chrebp_regulation_by_carbohydrates_and_camp_Main_Pathway	Biocarta 1.123	-0.344844175	9.96E-23
KEGG_Parkinson_s_disease_Main_Pathway	KEGG Adjusted 1.123	-0.344644958	1.06E-22
reactome_MEK_activation_Main_Pathway	Reactome 1.123	-0.344581356	1.08E-22
reactome_RAF_phosphorylates_MEK_Main_Pathway	Reactome 1.123	-0.344581356	1.08E-22
protein_iOi-iNi-acetyl-glucosylation	Metabolism 1.123	-0.343821645	1.35E-22
Akt_Signaling_Pathway_Blocks_Apoptosis	Qiagen 1.123	-0.343610183	1.44E-22
ATM_Pathway_S-phase_progression	Qiagen 1.123	-0.343104957	1.68E-22
Ubiquitin-Proteasome_Dependent_Proteolysis_Pathway	Qiagen 1.123	-0.342655085	1.92E-22
TRAF_Pathway_Cell_Survival	Qiagen 1.123	-0.341798032	2.48E-22
MAPK_Family_Pathway_Translation	Qiagen 1.123	-0.341680849	2.56E-22
iron-sulfur_cluster_biosynthesis	Metabolism 1.123	-0.340295242	3.87E-22
Akt_Signaling_Pathway_Protein_Synthesis	Qiagen 1.123	-0.337846872	7.95E-22
biocarta_regulation_of_spermatogenesis_by_crem_Pathway_(spermatogenesis)	Biocarta 1.123	-0.336433011	1.20E-21
reactome_GABA_A_rho_receptor_activation_Main_Pathway	Reactome 1.123	-0.336335123	1.24E-21
NCI_ErbB2_ErbB3_signaling_events_Pathway_(heart_morphogenesis)	NCI 1.123	-0.335474568	1.59E-21
NCI_ErbB2_ErbB3_signaling_events_Pathway_(mammary_gland_morphogenesis)	NCI 1.123	-0.335474568	1.59E-21
NCI_ErbB2_ErbB3_signaling_events_Pathway_(nervous_system_development)	NCI 1.123	-0.335474568	1.59E-21
tetrapyrrole_biosynthesis	Metabolism 1.123	-0.335284834	1.68E-21
ATM_Pathway_Cell_Survival	Qiagen 1.123	-0.334329429	2.21E-21
KEGG_Hippo_signaling_Main_Pathway	KEGG Adjusted 1.123	-0.334078661	2.38E-21
KEGG_Pentose_and_glucuronate_interconversions_Main_Pathway	KEGG Adjusted 1.123	-0.333840544	2.55E-21
NCI_Stabilization_and_expansion_of_the_E_cadherin_adherens_junction_Main_Pathway	NCI 1.123	-0.333669262	2.68E-21
reactome_HDMs_demethylate_histones_Main_Pathway	Reactome 1.123	-0.333369994	2.92E-21
NCI_RAC1_signaling_Pathway_(Pathway_positive_regulation_of_NF_kappaB_transcription_factor_activity_via_RAC1)	NCI 1.123	-0.332465058	3.79E-21
reactome_POU5F1_OCT4_SOX2_NANOG_repress_genes_related_to_differentiation_Main_Pathway	Reactome 1.123	-0.329895096	7.91E-21
lysine_degradation_II_pipecolate_pathway	Metabolism 1.123	-0.32917608	9.70E-21
KEGG_Dorso_ventral_axis_formation_Main_Pathway	KEGG Adjusted 1.123	-0.327867181	1.41E-20
KEGG_Bladder_cancer_Main_Pathway	KEGG Adjusted 1.123	-0.326828118	1.88E-20
biocarta_influence_of_ras_and_rho_proteins_on_g1_to_s_transition_Main_Pathway	Biocarta 1.123	-0.32403701	4.12E-20
NCI_RAC1_signaling_Pathway_(actin_filament_polymerization)	NCI 1.123	-0.322528306	6.26E-20
Akt_Signaling_Pathway_Enhancement_of_Breast_Epithelial	Qiagen 1.123	-0.321207515	9.01E-20
glycoaminoglycan-protein_linkage_region_biosynthesis	Metabolism 1.123	-0.320216032	1.18E-19
UDP-iNi-acetyl-D-galactosamine_biosynthesis_II	Metabolism 1.123	-0.319722816	1.36E-19
ATM_Pathway	Qiagen 1.123	-0.319543768	1.42E-19
Akt_Signaling_Pathway_NF-kB_pathway	Qiagen 1.123	-0.318965446	1.67E-19
reactome_Tachykinin_receptors_bind_tachykinins_Main_Pathway	Reactome 1.123	-0.316304169	3.44E-19
biocarta_attenuation_of_gpcr_signaling_Main_Pathway	Biocarta 1.123	-0.315364244	4.43E-19
NCI_Regulation_of_retinoblastoma_protein_Pathway_(proteasomal_ubiquitin_dependent_protein_catabolic_process)	NCI 1.123	-0.314971132	4.93E-19
NCI_Nectin_adhesion_Pathway_(positive_regulation_of_JNK_cascade)	NCI 1.123	-0.314282264	5.93E-19
inositol_pyrophosphates_biosynthesis	Metabolism 1.123	-0.313946123	6.49E-19
biocarta_atm_signaling_Pathway_(apoptosis)	Biocarta 1.123	-0.313765412	6.81E-19
NCI_Neurotrophic_factor_mediated_Trk_receptor_signaling_Pathway_(axon_guidance)	NCI 1.123	-0.311955542	1.10E-18
Glucocorticoid_Receptor_Signaling_Pathway	Qiagen 1.123	-0.311706649	1.18E-18
reactome_Apoptotic_cleavage_of_cell_adhesion_proteins_Main_Pathway	Reactome 1.123	-0.31156764	1.22E-18
reactome_Serotonin_and_melatonin_biosynthesis_Main_Pathway	Reactome 1.123	-0.310705689	1.54E-18
flavin_biosynthesis	Metabolism 1.123	-0.310342159	1.69E-18
NCI_ALK1_signaling_events_Main_Pathway	NCI 1.123	-0.309560184	2.08E-18
Akt_Signaling_Pathway_Genetic_Stability	Qiagen 1.123	-0.308641136	2.65E-18
glutathione_biosynthesis	Metabolism 1.123	-0.308131631	3.03E-18
fatty_acid_beta-oxidation_peroxisome	Metabolism 1.123	-0.307287302	3.78E-18
biocarta_il_7_signal_transduction_Pathway_(cell_proliferation)	Biocarta 1.123	-0.305121191	6.65E-18
biocarta_influence_of_ras_and_rho_proteins_on_g1_to_s_transition_Pathway_(Pathway_protein_ubiquitination_of_CHUK)	Biocarta 1.123	-0.30473927	7.34E-18
fatty_acid_beta-oxidation	Metabolism 1.123	-0.30351099	1.01E-17
biocarta_regulation_of_pgc_1a_Main_Pathway	Biocarta 1.123	-0.303437812	1.03E-17
NCI_E_cadherin_signaling_in_keratinocytes_Pathway_(establishment_of_polarity_of_embryonic_epithelium)	NCI 1.123	-0.303130648	1.11E-17
reactome_Na_Cl_dependent_neurotransmitter_transporters_Main_Pathway	Reactome 1.123	-0.302935746	1.17E-17
biocarta_ifn_gamma_signaling_Main_Pathway	Biocarta 1.123	-0.30240399	1.34E-17
Glucocorticoid_Receptor_Signaling_Pathway_Inflammatory_Cytokines	Qiagen 1.123	-0.301323249	1.77E-17
reactome_Role_of_second_messengers_in_netrin_1_signaling_Main_Pathway	Reactome 1.123	-0.300582849	2.13E-17
reactome_Signaling_by_SCF_KIT_Main_Pathway	Reactome 1.123	-0.300483512	2.19E-17
reactome_Regulation_of_AMPK_activity_via_LKB1_Main_Pathway	Reactome 1.123	-0.297109484	5.14E-17
NCI_ErbB4_signaling_events_Pathway_(apoptosis)	NCI 1.123	-0.29677422	5.59E-17
NCI_ErbB4_signaling_events_Pathway_(chemotaxis)	NCI 1.123	-0.29677422	5.59E-17
NCI_ErbB4_signaling_events_Pathway_(dendrite_morphogenesis)	NCI 1.123	-0.29677422	5.59E-17
KEGG_cAMP_signaling_Main_Pathway	KEGG Adjusted 1.123	-0.296142741	6.55E-17
NCI_Visual_signal_transduction_Rods_Main_Pathway	NCI 1.123	-0.296006321	6.78E-17
biocarta_chaperones_modulate_interferon_signaling_Pathway_(Pathway_protein_ubiquitination_of_DNAJA3)	Biocarta 1.123	-0.295487319	7.71E-17
Akt_Signaling_Pathway_Promotes_Adipogenesis	Qiagen 1.123	-0.295135216	8.42E-17
biocarta_b_cell_survival_Main_Pathway	Biocarta 1.123	-0.295067877	8.57E-17
NCI_LKB1_signaling_events_Pathway_(chromatin_remodeling)	NCI 1.123	-0.294627853	9.56E-17
reactome_Alpha_oxidation_of_phytanate_Main_Pathway	Reactome 1.123	-0.293914491	1.14E-16
Akt_Signaling_Pathway_Acetylation_of_proteins	Qiagen 1.123	-0.29383438	1.16E-16
protein_citrullination	Metabolism 1.123	-0.293828523	1.17E-16
phenylethylamine_degradation_I	Metabolism 1.123	-0.291984105	1.84E-16
reactome_Cation_coupled_Chloride_cotransporters_Main_Pathway	Reactome 1.123	-0.29108761	2.29E-16
reactome_Interaction_With_The_Zona_Pellucida_Main_Pathway	Reactome 1.123	-0.290541616	2.62E-16
NCI_Caspase_Cascade_in_Apoptosis_Pathway_(apoptotic_nuclear_changes)	NCI 1.123	-0.290537383	2.62E-16
KEGG_Basal_transcription_factors_Main_Pathway	KEGG Adjusted 1.123	-0.289985581	3.00E-16
KEGG_PPAR_signaling_Main_Pathway	KEGG Adjusted 1.123	-0.289970184	3.01E-16
reactome_Rap1_signalling_Main_Pathway	Reactome 1.123	-0.288197816	4.64E-16
reactome_TWIK_related_potassium_channel_TREK__Main_Pathway	Reactome 1.123	-0.28797442	4.90E-16
reactome_AKT_phosphorylates_targets_in_the_cytosol_Main_Pathway	Reactome 1.123	-0.285997522	7.89E-16
NCI_E_cadherin_signaling_in_the_nascent_adherens_junction_Main_Pathway	NCI 1.123	-0.284982882	1.01E-15
NCI_IL5_mediated_signaling_events_Pathway_(proteasomal_ubiquitin_dependent_protein_catabolic_process)	NCI 1.123	-0.284843265	1.04E-15
NCI_CDC42_signaling_events_Pathway_(cell_proliferation)	NCI 1.123	-0.284272556	1.19E-15
NCI_CDC42_signaling_events_Pathway_(cytokinesis)	NCI 1.123	-0.284272556	1.19E-15
NCI_CXCR3_mediated_signaling_events_Main_Pathway	NCI 1.123	-0.283937353	1.29E-15
NCI_FOXA2_and_FOXA3_transcription_factor_networks_Main_Pathway	NCI 1.123	-0.283490808	1.44E-15
biocarta_lissencephaly_gene_lis1_in_neuronal_migration_and_development_Main_Pathway	Biocarta 1.123	-0.283253202	1.52E-15
ubiquinol-10_biosynthesis	Metabolism 1.123	-0.283107991	1.57E-15
reactome_Ubiquinol_biosynthesis_Main_Pathway	Reactome 1.123	-0.283107991	1.57E-15
mTOR_Pathway_VEGF_Pathway	Qiagen 1.123	-0.283001118	1.62E-15
reactome_Amino_acid_and_oligopeptide_SLC_transporters_Main_Pathway	Reactome 1.123	-0.282947112	1.64E-15
reactome_Transport_of_inorganic_cations_anions_and_amino_acids_oligopeptides_Main_Pathway	Reactome 1.123	-0.282947112	1.64E-15
KEGG_Phagosome_Main_Pathway	KEGG Adjusted 1.123	-0.281332593	2.40E-15
NCI_E_cadherin_signaling_in_keratinocytes_Pathway_(actin_cable_formation)	NCI 1.123	-0.281024072	2.58E-15
Akt_Signaling_Pathway_Blood_cell_differentiation	Qiagen 1.123	-0.280460918	2.94E-15
KEGG_AMPK_signaling_Main_Pathway	KEGG Adjusted 1.123	-0.279795594	3.44E-15
reactome_Oxygen_dependent_asparagine_hydroxylation_of_Hypoxia_inducible_Factor_Alpha_Main_Pathway	Reactome 1.123	-0.278902133	4.24E-15
biocarta_tumor_suppressor_arf_inhibits_ribosomal_biogenesis_Main_Pathway	Biocarta 1.123	-0.278093426	5.12E-15
reactome_Regulation_of_IFNG_signaling_Main_Pathway	Reactome 1.123	-0.277433056	5.97E-15
KEGG_Thyroid_hormone_synthesis_Main_Pathway	KEGG Adjusted 1.123	-0.277306061	6.15E-15
reactome_Activation_of_the_phototransduction_cascade_Main_Pathway	Reactome 1.123	-0.27704028	6.54E-15
Akt_Signaling_Pathway_NO_production	Qiagen 1.123	-0.276285009	7.79E-15
KEGG_ErbB_signaling_Main_Pathway	KEGG Adjusted 1.123	-0.276219958	7.91E-15
biocarta_ca_calmodulin_dependent_protein_kinase_activation_Main_Pathway	Biocarta 1.123	-0.275631094	9.06E-15
reactome_Negative_regulation_of_the_PI3K_AKT_network_Main_Pathway	Reactome 1.123	-0.275389985	9.58E-15
stearate_biosynthesis	Metabolism 1.123	-0.275301197	9.78E-15
reactome_N_Glycan_antennae_elongation_Main_Pathway	Reactome 1.123	-0.274478068	1.18E-14
reactome_repression_of_WNT_target_genes_Main_Pathway	Reactome 1.123	-0.273657722	1.43E-14
reactome_DARPP_32_events_Main_Pathway	Reactome 1.123	-0.27260335	1.81E-14
phosphatidylethanolamine_biosynthesis_II	Metabolism 1.123	-0.271547075	2.30E-14
reactome_Synthesis_of_Dolichyl_phosphate_Main_Pathway	Reactome 1.123	-0.271127751	2.53E-14
reactome_Synthesis_of_PIPs_at_the_Golgi_membrane_Main_Pathway	Reactome 1.123	-0.270559517	2.88E-14
NCI_Rapid_glucocorticoid_signaling_Main_Pathway	NCI 1.123	-0.26994111	3.31E-14
NCI_Rapid_glucocorticoid_signaling_Pathway_(glutamate_secretion)	NCI 1.123	-0.26994111	3.31E-14
NCI_Caspase_Cascade_in_Apoptosis_Pathway_(DNA_repair)	NCI 1.123	-0.268918947	4.17E-14
reactome_Synthesis_of_UDP_N_acetyl_glucosamine_Main_Pathway	Reactome 1.123	-0.266488881	7.17E-14
3-phosphoinositide_degradation	Metabolism 1.123	-0.266473376	7.19E-14
reactome_Golgi_Associated_Vesicle_Biogenesis_Main_Pathway	Reactome 1.123	-0.266175499	7.68E-14
reactome_Urea_cycle_Main_Pathway	Reactome 1.123	-0.26588775	8.19E-14
KEGG_Endocrine_and_other_factor_regulated_calcium_reabsorption_Main_Pathway	KEGG Adjusted 1.123	-0.265654152	8.62E-14
NCI_Regulation_of_Androgen_receptor_activity_Main_Pathway	NCI 1.123	-0.265080746	9.79E-14
biocarta_role_of_egf_receptor_transactivation_by_gpcrs_in_cardiac_hypertrophy_Pathway_(Pathway_protein_ubiquitination_of_CHUK)	Biocarta 1.123	-0.262734264	1.64E-13
biocarta_trefoil_factors_initiate_mucosal_healing_Pathway_(Pathway_protein_ubiquitination_of_CHUK)	Biocarta 1.123	-0.262734264	1.64E-13
Akt_Signaling_Pathway_Apoptosis	Qiagen 1.123	-0.261859965	1.98E-13
reactome_Synthesis_of_IP2_IP_and_Ins_in_the_cytosol_Main_Pathway	Reactome 1.123	-0.261639293	2.08E-13
reactome_Loss_of_Nlp_from_mitotic_centrosomes_Main_Pathway	Reactome 1.123	-0.261484864	2.15E-13
reactome_Loss_of_proteins_required_for_interphase_microtubule_organizationA_from_the_centrosome_Main_Pathway	Reactome 1.123	-0.261484864	2.15E-13
NCI_Class_I_PI3K_signaling_events_mediated_by_Akt_Pathway_(cell_survival)	NCI 1.123	-0.261007451	2.39E-13
reactome_Vpr_mediated_nuclear_import_of_PICs_Main_Pathway	Reactome 1.123	-0.260853943	2.47E-13
reactome_Activation_of_G_protein_gated_Potassium_channels_Main_Pathway	Reactome 1.123	-0.26029496	2.78E-13
reactome_Inhibition_of_voltage_gated_Ca2_channels_via_Gbeta_gamma_subunits_Main_Pathway	Reactome 1.123	-0.26029496	2.78E-13
KEGG_Aldosterone_regulated_sodium_reabsorption_Main_Pathway	KEGG Adjusted 1.123	-0.260219368	2.83E-13
NCI_ErbB1_downstream_signaling_Pathway_(cell_migration)	NCI 1.123	-0.259574135	3.25E-13
NCI_mTOR_signaling_Main_Pathway	NCI 1.123	-0.259448349	3.34E-13
serotonin_degradation	Metabolism 1.123	-0.25820085	4.37E-13
NCI_Regulation_of_p38_alpha_and_p38_beta_Main_Pathway	NCI 1.123	-0.256433136	6.37E-13
NCI_Regulation_of_p38_alpha_and_p38_beta_Pathway_(positive_regulation_of_innate_immune_response)	NCI 1.123	-0.256433136	6.37E-13
KEGG_Prolactin_signaling_Main_Pathway	KEGG Adjusted 1.123	-0.255286406	8.13E-13
NCI_ATR_signaling_Pathway_(response_to_G2_M_transition_DNA_damage_checkpoint_signal)	NCI 1.123	-0.254872905	8.87E-13
reactome_IKK_complex_recruitment_mediated_by_RIP1_Main_Pathway	Reactome 1.123	-0.252674907	1.41E-12
Akt_Signaling_Pathway_Induction_of_Chromatin_Condensation	Qiagen 1.123	-0.252376462	1.50E-12
biocarta_fc_epsilon_receptor_i_signaling_in_mast_cells_Pathway_(acid_secretion)	Biocarta 1.123	-0.252251687	1.54E-12
D-glucuronate_degradation	Metabolism 1.123	-0.251893216	1.66E-12
reactome_Organic_cation_transport_Main_Pathway	Reactome 1.123	-0.251522455	1.79E-12
NCI_LKB1_signaling_events_Pathway_(establishment_of_cell_polarity)	NCI 1.123	-0.250974853	2.01E-12
NCI_LPA_receptor_mediated_events_Pathway_(positive_regulation_of_microtubule_depolymerization)	NCI 1.123	-0.250587219	2.17E-12
reactome_G_alpha_q_signalling_events_Main_Pathway	Reactome 1.123	-0.250175095	2.37E-12
NCI_ATR_signaling_Pathway_(Pathway_negative_regulation_of_transcription_during_mitosis_via_CHEK1)	NCI 1.123	-0.250011422	2.45E-12
KEGG_Gastric_acid_secretion_Main_Pathway	KEGG Adjusted 1.123	-0.249711099	2.61E-12
Akt_Signaling_Pathway_Neuroprotection	Qiagen 1.123	-0.24894072	3.05E-12
NCI_FGF_signaling_Pathway_(cell_migration)	NCI 1.123	-0.248365916	3.44E-12
reactome_IRAK2_mediated_activation_of_TAK1_complex_Main_Pathway	Reactome 1.123	-0.248333145	3.46E-12
reactome_IRAK2_mediated_activation_of_TAK1_complex_upon_TLR7_8_or_9_stimulation_Main_Pathway	Reactome 1.123	-0.248333145	3.46E-12
biocarta_stat3_signaling_Main_Pathway	Biocarta 1.123	-0.248078423	3.65E-12
reactome_Recruitment_of_mitotic_centrosome_proteins_and_complexes_Main_Pathway	Reactome 1.123	-0.247675519	3.96E-12
NCI_Arf6_downstream_Pathway_(cortical_actin_cytoskeleton_organization)	NCI 1.123	-0.247209001	4.36E-12
NCI_Arf6_downstream_Pathway_(lamellipodium_assembly)	NCI 1.123	-0.247209001	4.36E-12
serotonin_and_melatonin_biosynthesis	Metabolism 1.123	-0.247192335	4.37E-12
NCI_E_cadherin_signaling_in_keratinocytes_Pathway_(adherens_junction_organization)	NCI 1.123	-0.246995447	4.55E-12
mTOR_Pathway_Cap-dependent_Translation	Qiagen 1.123	-0.245737163	5.88E-12
biocarta_no2_dependent_il_12_pathway_in_nk_cells_Pathway_(interleukin_12_biosynthetic_process)	Biocarta 1.123	-0.244997923	6.83E-12
p53_Signaling_Pathway_Apoptosis	Qiagen 1.123	-0.244741991	7.19E-12
p53_Signaling_Pathway_Cancer	Qiagen 1.123	-0.244741991	7.19E-12
p53_Signaling_Pathway_Gene_Expression_Anti-Apoptosis_via_TP53	Qiagen 1.123	-0.244741991	7.19E-12
p53_Signaling_Pathway_Gene_Expression_Cell_Cycle_and_Cell_Growth_via_TP53	Qiagen 1.123	-0.244741991	7.19E-12
p53_Signaling_Pathway_Gene_Expression_Cell_Fate_and_Development_via_TP53	Qiagen 1.123	-0.244741991	7.19E-12
p53_Signaling_Pathway_Gene_Expression_Cell_Signaling_via_TP53	Qiagen 1.123	-0.244741991	7.19E-12
p53_Signaling_Pathway_Gene_Expression_DNA_Replication_and_Repair_via_TP53	Qiagen 1.123	-0.244741991	7.19E-12
p53_Signaling_Pathway_Gene_Expression_ECM_and_Adhesion_via_TP53	Qiagen 1.123	-0.244741991	7.19E-12
p53_Signaling_Pathway_Gene_Expression_Infection_and_Immune_Response_via_TP53	Qiagen 1.123	-0.244741991	7.19E-12
p53_Signaling_Pathway_Normal_Cell_Cycle_Progression	Qiagen 1.123	-0.244741991	7.19E-12
NCI_Angiopoietin_receptor_Tie2_mediated_signaling_Pathway_(tube_development)	NCI 1.123	-0.244632831	7.35E-12
fatty_acid_alpha-oxidation	Metabolism 1.123	-0.244250618	7.94E-12
reactome_HSF1_dependent_transactivation_Main_Pathway	Reactome 1.123	-0.24396785	8.41E-12
reactome_Amine_ligand_binding_receptors_Main_Pathway	Reactome 1.123	-0.243890271	8.54E-12
NCI_Internalization_of_ErbB1_Main_Pathway	NCI 1.123	-0.243163142	9.88E-12
reactome_Role_of_DCC_in_regulating_apoptosis_Main_Pathway	Reactome 1.123	-0.243030782	1.01E-11
biocarta_mets_affect_on_macrophage_differentiation_Main_Pathway	Biocarta 1.123	-0.242352833	1.16E-11
ILK_Signaling_Pathway_Tumor_Angiogenesis	Qiagen 1.123	-0.241546432	1.37E-11
biocarta_role_of_nicotinic_acetylcholine_receptors_in_the_regulation_of_apoptosis_Main_Pathway	Biocarta 1.123	-0.241399996	1.41E-11
reactome_Regulation_of_signaling_by_NODAL_Main_Pathway	Reactome 1.123	-0.240858257	1.57E-11
reactome_Toxicity_of_botulinum_toxin_type_E_BoNT_E__Main_Pathway	Reactome 1.123	-0.240487146	1.69E-11
reactome_Activated_NOTCH1_Transmits_Signal_to_the_Nucleus_Main_Pathway	Reactome 1.123	-0.23951461	2.04E-11
NCI_TRAIL_signaling_Main_Pathway	NCI 1.123	-0.239196405	2.18E-11
KEGG_Glycosylphosphatidylinositol_GPI_anchor_biosynthesis_Main_Pathway	KEGG Adjusted 1.123	-0.237768534	2.88E-11
NCI_Glypican_2_network_Main_Pathway	NCI 1.123	-0.236698305	3.55E-11
biocarta_rac1_cell_motility_signaling_Pathway_(actin_filament_depolymerization)	Biocarta 1.123	-0.236540918	3.66E-11
thio-molybdenum_cofactor_biosynthesis	Metabolism 1.123	-0.236231633	3.89E-11
KEGG_Amyotrophic_lateral_sclerosis_ALS__Main_Pathway	KEGG Adjusted 1.123	-0.234740733	5.19E-11
NCI_S1P4_Pathway_(cell_migration)	NCI 1.123	-0.234615445	5.32E-11
biocarta_tumor_suppressor_arf_inhibits_ribosomal_biogenesis_Pathway_(Pathway_degradation_of_CDKN2A)	Biocarta 1.123	-0.23449334	5.44E-11
NCI_TGF_beta_receptor_signaling_Pathway_(JNK_cascade)	NCI 1.123	-0.234307417	5.64E-11
Akt_Signaling_Pathway_NF-kB_dependent_transciption	Qiagen 1.123	-0.234281524	5.67E-11
reactome_Transcriptional_regulation_of_white_adipocyte_differentiation_Main_Pathway	Reactome 1.123	-0.233581514	6.49E-11
NCI_Lissencephaly_gene_LIS1_in_neuronal_migration_and_development_Main_Pathway	NCI 1.123	-0.233444932	6.66E-11
guanine_and_guanosine_salvage	Metabolism 1.123	-0.233356373	6.77E-11
KEGG_D_Arginine_and_D_ornithine_metabolism_Main_Pathway	KEGG Adjusted 1.123	-0.232870668	7.43E-11
NCI_Nongenotropic_Androgen_signaling_Pathway_(actin_cytoskeleton_reorganization)	NCI 1.123	-0.232551279	7.90E-11
reactome_Post_chaperonin_tubulin_folding_Main_Pathway	Reactome 1.123	-0.231547862	9.57E-11
reactome_Phagosomal_maturation_early_endosomal_stage__Main_Pathway	Reactome 1.123	-0.231517467	9.62E-11
NCI_Class_I_PI3K_signaling_events_mediated_by_Akt_Pathway_(G1_S_transition_of_mitotic_cell_cycle)	NCI 1.123	-0.230029474	1.28E-10
biocarta_inactivation_of_gsk3_by_akt_causes_accumulation_of_b_catenin_in_alveolar_macrophages_Pathway_(Pathway_protein_ubiquitination_of_CHUK)	Biocarta 1.123	-0.229368452	1.45E-10
NCI_p73_transcription_factor_network_Main_Pathway	NCI 1.123	-0.229275662	1.47E-10
noradrenaline_and_adrenaline_degradation	Metabolism 1.123	-0.228743675	1.63E-10
p53_Signaling_Pathway_Breast_Cancer	Qiagen 1.123	-0.228050449	1.85E-10
p53_Signaling_Pathway_Cell_Cycle_Arrest	Qiagen 1.123	-0.228050449	1.85E-10
p53_Signaling_Pathway_Cell_Growth_Accumulation	Qiagen 1.123	-0.228050449	1.85E-10
p53_Signaling_Pathway_DNA_Repair	Qiagen 1.123	-0.228050449	1.85E-10
p53_Signaling_Pathway_Exosome_Mediated_Secretion	Qiagen 1.123	-0.228050449	1.85E-10
p53_Signaling_Pathway_Inhibition_of_Angiogenesis_and_Metastasis	Qiagen 1.123	-0.228050449	1.85E-10
thymine_degradation	Metabolism 1.123	-0.225566333	2.94E-10
uracil_degradation	Metabolism 1.123	-0.225566333	2.94E-10
MAPK_Family_Pathway_Cytoskeleton	Qiagen 1.123	-0.224870962	3.34E-10
L-carnitine_biosynthesis	Metabolism 1.123	-0.224328597	3.70E-10
reactome_Dopamine_Neurotransmitter_Release_Cycle_Main_Pathway	Reactome 1.123	-0.223583638	4.24E-10
reactome_Serotonin_Neurotransmitter_Release_Cycle_Main_Pathway	Reactome 1.123	-0.223583638	4.24E-10
NCI_Signaling_events_mediated_by_Stem_cell_factor_receptor_c_Kit__Pathway_(megakaryocyte_differentiation)	NCI 1.123	-0.223440477	4.35E-10
biocarta_cell_to_cell_adhesion_signaling_Main_Pathway	Biocarta 1.123	-0.22292828	4.78E-10
biocarta_cell_to_cell_adhesion_signaling_Pathway_(cell_cell_adhesion)	Biocarta 1.123	-0.22292828	4.78E-10
biocarta_cell_to_cell_adhesion_signaling_Pathway_(cell_migration)	Biocarta 1.123	-0.22292828	4.78E-10
reactome_Transport_of_Ribonucleoproteins_into_the_Host_Nucleus_Main_Pathway	Reactome 1.123	-0.222899848	4.80E-10
reactome_Regulation_of_Glucokinase_by_Glucokinase_Regulatory_Protein_Main_Pathway	Reactome 1.123	-0.222518123	5.15E-10
dopamine_degradation	Metabolism 1.123	-0.222282528	5.37E-10
VEGF_Pathway_Focal_Adhesion_Turnover	Qiagen 1.123	-0.221858184	5.81E-10
Akt_Signaling_Pathway_Glycogen_Synthesis_and_Apoptosis	Qiagen 1.123	-0.221778193	5.89E-10
NCI_E_cadherin_signaling_in_keratinocytes_Pathway_(apoptosis)	NCI 1.123	-0.220786326	7.05E-10
NCI_CXCR3_mediated_signaling_events_Pathway_(cell_adhesion)	NCI 1.123	-0.220768289	7.08E-10
NCI_Aurora_A_signaling_Pathway_(negative_regulation_of_DNA_binding)	NCI 1.123	-0.220619585	7.27E-10
NCI_ErbB_receptor_signaling_network_Main_Pathway	NCI 1.123	-0.220348814	7.63E-10
reactome_G_protein_activation_Main_Pathway	Reactome 1.123	-0.220222929	7.81E-10
NCI_Endothelins_Pathway_(positive_regulation_of_muscle_contraction)	NCI 1.123	-0.22007801	8.02E-10
threonine_degradation	Metabolism 1.123	-0.218895339	9.92E-10
guanosine_nucleotides_degradation	Metabolism 1.123	-0.218330807	1.10E-09
superpathway_of_D-imyoi-inositol_145-trisphosphate_metabolism	Metabolism 1.123	-0.21677429	1.45E-09
reactome_Rhesus_glycoproteins_mediate_ammonium_transport__Main_Pathway	Reactome 1.123	-0.215604502	1.78E-09
AHR_Pathway	Qiagen 1.123	-0.215551398	1.80E-09
KEGG_Neuroactive_ligand_receptor_interaction_Main_Pathway	KEGG Adjusted 1.123	-0.215354709	1.86E-09
HIF1Alpha_Pathway_HIF1a_Degradation	Qiagen 1.123	-0.215167634	1.92E-09
NCI_E_cadherin_signaling_in_the_nascent_adherens_junction_Pathway_(actin_cytoskeleton_organization)	NCI 1.123	-0.214603722	2.12E-09
CMP-iNi-acetylneuraminate_biosynthesis_I_eukaryotes	Metabolism 1.123	-0.214585905	2.13E-09
Akt_Signaling_Pathway_Tumor_Supression	Qiagen 1.123	-0.214468977	2.17E-09
biocarta_tumor_suppressor_arf_inhibits_ribosomal_biogenesis_Pathway_(ribosome_biogenesis)	Biocarta 1.123	-0.213428431	2.61E-09
AHR_Pathway_CYP1A1_CYP1B1_CYP1A2_AHRR_gene_expression_via_POLR2B	Qiagen 1.123	-0.210980656	3.99E-09
NCI_S1P5_Pathway_(negative_regulation_of_cAMP_metabolic_process)	NCI 1.123	-0.210436479	4.38E-09
reactome_Vasopressin_regulates_renal_water_homeostasis_via_Aquaporins_Main_Pathway	Reactome 1.123	-0.209419326	5.22E-09
L-serine_degradation	Metabolism 1.123	-0.209231811	5.39E-09
NCI_Signaling_events_mediated_by_VEGFR1_and_VEGFR2_Pathway_(focal_adhesion_assembly)	NCI 1.123	-0.209122765	5.49E-09
reactome_Inhibition_of_TSC_complex_formation_by_PKB_Main_Pathway	Reactome 1.123	-0.208385392	6.23E-09
glucocorticoid_biosynthesis	Metabolism 1.123	-0.208303275	6.31E-09
KEGG_Adrenergic_signaling_in_cardiomyocytes_Main_Pathway	KEGG Adjusted 1.123	-0.207891501	6.77E-09
reactome_Vitamin_D_calciferol_metabolism_Main_Pathway	Reactome 1.123	-0.207639726	7.07E-09
Akt_Signaling_Pathway_Elevation_of_Glucose_Import	Qiagen 1.123	-0.207181581	7.64E-09
reactome_Retrograde_neurotrophin_signalling_Main_Pathway	Reactome 1.123	-0.206589968	8.44E-09
NCI_Signaling_events_mediated_by_Hepatocyte_Growth_Factor_Receptor_c_Met__Pathway_(translational_initiation)	NCI 1.123	-0.204141997	1.27E-08
biocarta_role_of_erbb2_in_signal_transduction_and_oncology_Main_Pathway	Biocarta 1.123	-0.204121703	1.28E-08
reactome_Spry_regulation_of_FGF_signaling_Main_Pathway	Reactome 1.123	-0.203438205	1.43E-08
reactome_Platelet_Aggregation_Plug_Formation__Main_Pathway	Reactome 1.123	-0.202761507	1.60E-08
KEGG_Fatty_acid_degradation_Main_Pathway	KEGG Adjusted 1.123	-0.202731684	1.61E-08
reactome_Signaling_by_BMP_Main_Pathway	Reactome 1.123	-0.202504593	1.67E-08
NCI_p53_Pathway_(proteasomal_ubiquitin_dependent_protein_catabolic_process)	NCI 1.123	-0.201875859	1.85E-08
NCI_E_cadherin_signaling_in_the_nascent_adherens_junction_Pathway_(regulation_of_cell_cell_adhesion)	NCI 1.123	-0.20153394	1.96E-08
reactome_Synthesis_of_bile_acids_and_bile_salts_via_27_hydroxycholesterol_Main_Pathway	Reactome 1.123	-0.201368978	2.01E-08
NCI_ATF_2_transcription_factor_network_Main_Pathway	NCI 1.123	-0.200920041	2.17E-08
NCI_ATR_signaling_Pathway_(regulation_of_double_strand_break_repair_via_homologous_recombination)	NCI 1.123	-0.200625539	2.28E-08
reactome_SHC1_events_in_ERBB4_signaling_Main_Pathway	Reactome 1.123	-0.200289359	2.40E-08
NCI_Stabilization_and_expansion_of_the_E_cadherin_adherens_junction_Pathway_(regulation_of_calcium_dependent_cell_cell_adhesion)	NCI 1.123	-0.200179372	2.45E-08
JNK_Pathway_Insulin_Signaling	Qiagen 1.123	-0.199742534	2.63E-08
Akt_Signaling_Pathway_JNK_mediated_apoptosis	Qiagen 1.123	-0.19937341	2.79E-08
Chemokine_Pathway_Internalization_Degradation_Recycling	Qiagen 1.123	-0.199317097	2.82E-08
biocarta_skeletal_muscle_hypertrophy_is_regulated_via_akt_mtor_Main_Pathway	Biocarta 1.123	-0.199263027	2.84E-08
NCI_Signaling_events_mediated_by_VEGFR1_and_VEGFR2_Pathway_(angiogenesis)	NCI 1.123	-0.199196671	2.87E-08
NCI_Ephrin_B_reverse_signaling_Main_Pathway	NCI 1.123	-0.199152396	2.89E-08
reactome_Basigin_interactions_Main_Pathway	Reactome 1.123	-0.199083528	2.93E-08
reactome_Autointegration_results_in_viral_DNA_circles_Main_Pathway	Reactome 1.123	-0.198840585	3.04E-08
reactome_Integration_of_viral_DNA_into_host_genomic_DNA_Main_Pathway	Reactome 1.123	-0.198840585	3.04E-08
Akt_Signaling_Pathway_Increased_GLUT4_translocation	Qiagen 1.123	-0.198750377	3.09E-08
reactome_Transport_of_the_SLBP_Dependant_Mature_mRNA_Main_Pathway	Reactome 1.123	-0.197418052	3.83E-08
NCI_Class_I_PI3K_signaling_events_mediated_by_Akt_Pathway_(glucose_import)	NCI 1.123	-0.197185652	3.98E-08
Akt_Signaling_Pathway_Synaptic_Transmission	Qiagen 1.123	-0.197029811	4.08E-08
biocarta_trka_receptor_signaling_Pathway_(cell_growth_and_or_maintenance)	Biocarta 1.123	-0.196915602	4.15E-08
reactome_Golgi_Cisternae_Pericentriolar_Stack_Reorganization_Main_Pathway	Reactome 1.123	-0.196846208	4.20E-08
NCI_Regulation_of_Androgen_receptor_activity_Pathway_(cell_proliferation)	NCI 1.123	-0.196371079	4.53E-08
NCI_Signaling_events_mediated_by_VEGFR1_and_VEGFR2_Pathway_(Pathway_degradation_of_AKAP1)	NCI 1.123	-0.195539795	5.18E-08
NCI_Nephrin_Neph1_signaling_in_the_kidney_podocyte_Main_Pathway	NCI 1.123	-0.193975371	6.64E-08
Akt_Signaling_Pathway_ERK_mediated_apoptosis	Qiagen 1.123	-0.193492922	7.17E-08
reactome_Digestion_of_dietary_carbohydrate_Main_Pathway	Reactome 1.123	-0.193200248	7.50E-08
TGF-Beta_Pathway_Epithelial_Mesenchymal_Transdifferentiation	Qiagen 1.123	-0.191971855	9.10E-08
reactome_SUMO_is_proteolytically_processed_Main_Pathway	Reactome 1.123	-0.19160874	9.63E-08
cysteine_biosynthesishomocysteine_degradation_trans-sulfuration	Metabolism 1.123	-0.191286672	1.01E-07
hydrogen_sulfide_biosynthesis_trans-sulfuration	Metabolism 1.123	-0.191286672	1.01E-07
reactome_Constitutive_PI3K_AKT_Signaling_in_Cancer_Main_Pathway	Reactome 1.123	-0.191022433	1.06E-07
reactome_Signaling_by_FGFR_Main_Pathway	Reactome 1.123	-0.19032957	1.18E-07
biocarta_akap95_role_in_mitosis_and_chromosome_dynamics_Main_Pathway	Biocarta 1.123	-0.189961112	1.24E-07
biocarta_akap95_role_in_mitosis_and_chromosome_dynamics_Pathway_(mitotic_chromosome_condensation)	Biocarta 1.123	-0.189961112	1.24E-07
biocarta_akap95_role_in_mitosis_and_chromosome_dynamics_Pathway_(mitotic_chromosome_decondensation)	Biocarta 1.123	-0.189961112	1.24E-07
NCI_Neurotrophic_factor_mediated_Trk_receptor_signaling_Main_Pathway	NCI 1.123	-0.189905735	1.26E-07
NCI_CD40_CD40L_signaling_Pathway_(proteasomal_ubiquitin_dependent_protein_catabolic_process)	NCI 1.123	-0.189650353	1.31E-07
reactome_Caspase_mediated_cleavage_of_cytoskeletal_proteins_Main_Pathway	Reactome 1.123	-0.189125232	1.42E-07
biocarta_keratinocyte_differentiation_Pathway_(apoptosis)	Biocarta 1.123	-0.188850671	1.48E-07
reactome_CHL1_interactions_Main_Pathway	Reactome 1.123	-0.188676183	1.52E-07
NCI_Class_I_PI3K_signaling_events_mediated_by_Akt_Main_Pathway	NCI 1.123	-0.187882278	1.71E-07
reactome_S6K1_signalling_Main_Pathway	Reactome 1.123	-0.187214517	1.90E-07
reactome_Transport_of_the_SLBP_independent_Mature_mRNA_Main_Pathway	Reactome 1.123	-0.187089252	1.94E-07
Akt_Signaling_Pathway_Regulation_of_Cyclic_Nucleotide	Qiagen 1.123	-0.187036804	1.95E-07
NCI_Regulation_of_RhoA_activity_Main_Pathway	NCI 1.123	-0.187034258	1.95E-07
reactome_RNA_Pol_II_CTD_phosphorylation_and_interaction_with_CE_Main_Pathway	Reactome 1.123	-0.18617088	2.23E-07
NCI_Plexin_D1_Signaling_Pathway_(focal_adhesion_assembly)	NCI 1.123	-0.185808059	2.35E-07
NCI_Plexin_D1_Signaling_Pathway_(regulation_of_synapse_organization)	NCI 1.123	-0.185808059	2.35E-07
KEGG_Prion_diseases_Main_Pathway	KEGG Adjusted 1.123	-0.185348689	2.52E-07
mineralocorticoid_biosynthesis	Metabolism 1.123	-0.185099766	2.62E-07
biocarta_regulation_of_splicing_through_sam68_Main_Pathway	Biocarta 1.123	-0.184892179	2.70E-07
KEGG_Nicotine_addiction_Main_Pathway	KEGG Adjusted 1.123	-0.184869199	2.71E-07
reactome_MicroRNA_miRNA_biogenesis_Main_Pathway	Reactome 1.123	-0.18448044	2.87E-07
NCI_S1P4_Main_Pathway	NCI 1.123	-0.18379866	3.18E-07
KEGG_Circadian_rhythm_Main_Pathway	KEGG Adjusted 1.123	-0.183671305	3.24E-07
KEGG_Regulation_of_lipolysis_in_adipocytes_Main_Pathway	KEGG Adjusted 1.123	-0.183120739	3.52E-07
4-aminobutyrate_degradation	Metabolism 1.123	-0.182569125	3.82E-07
NCI_ErbB4_signaling_events_Pathway_(axon_guidance)	NCI 1.123	-0.182341731	3.96E-07
NCI_ErbB4_signaling_events_Pathway_(heart_development)	NCI 1.123	-0.182341731	3.96E-07
NCI_ErbB4_signaling_events_Pathway_(cell_proliferation)	NCI 1.123	-0.178578835	6.88E-07
NCI_FGF_signaling_Pathway_(negative_regulation_of_apoptosis)	NCI 1.123	-0.178368591	7.10E-07
NCI_Signaling_events_mediated_by_Hepatocyte_Growth_Factor_Receptor_c_Met__Pathway_(apoptosis)	NCI 1.123	-0.177997567	7.49E-07
reactome_Antigen_processing_Ubiquitination_Proteasome_degradation_Main_Pathway	Reactome 1.123	-0.176268961	9.61E-07
hypusine_biosynthesis	Metabolism 1.123	-0.175763122	1.03E-06
putrescine_degradation_III	Metabolism 1.123	-0.17568485	1.05E-06
reactome_Costimulation_by_the_CD28_family_Main_Pathway	Reactome 1.123	-0.175676369	1.05E-06
biocarta_g_secretase_mediated_erbb4_signaling_Main_Pathway	Biocarta 1.123	-0.175416518	1.09E-06
AHR_Pathway_Cath_D_expression_via_SP1	Qiagen 1.123	-0.175319839	1.10E-06
reactome_Metabolism_of_polyamines_Main_Pathway	Reactome 1.123	-0.175180054	1.12E-06
reactome_Synthesis_of_bile_acids_and_bile_salts_Main_Pathway	Reactome 1.123	-0.175102939	1.14E-06
KEGG_mTOR_signaling_Main_Pathway	KEGG Adjusted 1.123	-0.17332461	1.46E-06
VEGF_Pathway_Nitric_Oxide_Production	Qiagen 1.123	-0.172998991	1.53E-06
Chemokine_Pathway	Qiagen 1.123	-0.172046828	1.75E-06
NCI_Insulin_Pathway_Main_Pathway	NCI 1.123	-0.171783831	1.82E-06
reactome_Activation_of_RAS_in_B_cells_Main_Pathway	Reactome 1.123	-0.171740309	1.83E-06
biocarta_rna_polymerase_iii_transcription_Main_Pathway	Biocarta 1.123	-0.169690706	2.43E-06
biocarta_rna_polymerase_iii_transcription_Pathway_(Pathway_transcription_initiation_via_BDP1)	Biocarta 1.123	-0.169690706	2.43E-06
reactome_NCAM1_interactions_Main_Pathway	Reactome 1.123	-0.169233972	2.59E-06
biocarta_chromatin_remodeling_by_hswi_snf_atp_dependent_complexes_Main_Pathway	Biocarta 1.123	-0.168164414	3.00E-06
biocarta_chromatin_remodeling_by_hswi_snf_atp_dependent_complexes_Pathway_(chromatin_remodeling)	Biocarta 1.123	-0.168164414	3.00E-06
Ras_Pathway_Receptor_Endocytosis	Qiagen 1.123	-0.16813632	3.01E-06
reactome_Synthesis_of_bile_acids_and_bile_salts_via_7alpha_hydroxycholesterol_Main_Pathway	Reactome 1.123	-0.167473152	3.30E-06
reactome_ERKs_are_inactivated_Main_Pathway	Reactome 1.123	-0.16741318	3.33E-06
biocarta_nfkb_activation_by_nontypeable_hemophilus_influenzae_Pathway_(Pathway_protein_ubiquitination_of_CHUK)	Biocarta 1.123	-0.166737534	3.65E-06
NCI_LKB1_signaling_events_Main_Pathway	NCI 1.123	-0.166343774	3.85E-06
KEGG_Caffeine_metabolism_Main_Pathway	KEGG Adjusted 1.123	-0.164853559	4.70E-06
reactome_Meiotic_synapsis_Main_Pathway	Reactome 1.123	-0.1644119	4.99E-06
biocarta_akt_signaling_Main_Pathway	Biocarta 1.123	-0.163994858	5.28E-06
NCI_S1P5_Main_Pathway	NCI 1.123	-0.162869115	6.13E-06
heme_biosynthesis	Metabolism 1.123	-0.162540238	6.41E-06
reactome_Glucuronidation_Main_Pathway	Reactome 1.123	-0.162212764	6.69E-06
reactome_Zinc_efflux_and_compartmentalization_by_the_SLC30_family_Main_Pathway	Reactome 1.123	-0.162116029	6.78E-06
reactome_Interleukin_1_signaling_Main_Pathway	Reactome 1.123	-0.161259448	7.59E-06
KEGG_Ovarian_steroidogenesis_Main_Pathway	KEGG Adjusted 1.123	-0.160874641	7.99E-06
biocarta_calcium_signaling_by_hbx_of_hepatitis_b_virus_Main_Pathway	Biocarta 1.123	-0.160642645	8.23E-06
reactome_Regulation_of_IFNA_signaling_Main_Pathway	Reactome 1.123	-0.160314779	8.59E-06
sulfite_oxidation	Metabolism 1.123	-0.15968152	9.33E-06
reactome_Signaling_by_ERBB4_Main_Pathway	Reactome 1.123	-0.159348481	9.75E-06
reactome_Small_interfering_RNA_siRNA_biogenesis_Main_Pathway	Reactome 1.123	-0.158555183	1.08E-05
biocarta_regulation_of_splicing_through_sam68_Pathway_(negative_regulation_of_cell_growth)	Biocarta 1.123	-0.158259143	1.12E-05
biocarta_regulation_of_splicing_through_sam68_Pathway_(positive_regulation_of_nuclear_mRNA_splicing_via_spliceosome)	Biocarta 1.123	-0.158259143	1.12E-05
KEGG_Endometrial_cancer_Main_Pathway	KEGG Adjusted 1.123	-0.15807264	1.15E-05
reactome_Growth_hormone_receptor_signaling_Main_Pathway	Reactome 1.123	-0.158014328	1.16E-05
NCI_LPA_receptor_mediated_events_Pathway_(MAPKKK_cascade)	NCI 1.123	-0.157009191	1.32E-05
NCI_LPA_receptor_mediated_events_Pathway_(arachidonic_acid_secretion)	NCI 1.123	-0.157009191	1.32E-05
NCI_LPA_receptor_mediated_events_Pathway_(positive_regulation_of_mitosis)	NCI 1.123	-0.157009191	1.32E-05
reactome_RNA_Polymerase_III_Abortive_And_Retractive_Initiation_Main_Pathway	Reactome 1.123	-0.156959698	1.33E-05
reactome_NEP_NS2_Interacts_with_the_Cellular_Export_Machinery_Main_Pathway	Reactome 1.123	-0.156499779	1.41E-05
reactome_Synthesis_of_15_eicosatetraenoic_acid_derivatives_Main_Pathway	Reactome 1.123	-0.156261964	1.45E-05
Akt_Signaling_Pathway_Cell_Cycle_Progression	Qiagen 1.123	-0.155948901	1.51E-05
reactome_Neurofascin_interactions_Main_Pathway	Reactome 1.123	-0.155826962	1.53E-05
NCI_Alpha_synuclein_signaling_Pathway_(cell_death)	NCI 1.123	-0.155328794	1.63E-05
NCI_Alpha_synuclein_signaling_Pathway_(proteasomal_ubiquitin_dependent_protein_catabolic_process)	NCI 1.123	-0.155328794	1.63E-05
pyrimidine_deoxyribonucleosides_degradation	Metabolism 1.123	-0.155186291	1.66E-05
KEGG_alpha_Linolenic_acid_metabolism_Main_Pathway	KEGG Adjusted 1.123	-0.155077649	1.69E-05
reactome_mRNA_Capping_Main_Pathway	Reactome 1.123	-0.154681918	1.77E-05
EGF_Pathway_Cell_Survival	Qiagen 1.123	-0.154414449	1.84E-05
reactome_Ras_activation_uopn_Ca2_infux_through_NMDA_receptor_Main_Pathway	Reactome 1.123	-0.153813461	1.98E-05
reactome_Signaling_by_ERBB2_Main_Pathway	Reactome 1.123	-0.153354891	2.10E-05
biocarta_regulation_of_eif_4e_and_p70s6_kinase_Main_Pathway	Biocarta 1.123	-0.152947062	2.21E-05
reactome_Transport_of_Mature_mRNA_Derived_from_an_Intronless_Transcript_Main_Pathway	Reactome 1.123	-0.151655552	2.59E-05
thiamin_salvage_III	Metabolism 1.123	-0.151174774	2.75E-05
reactome_ChREBP_activates_metabolic_gene_expression_Main_Pathway	Reactome 1.123	-0.151162468	2.76E-05
oleate_biosynthesis	Metabolism 1.123	-0.150786719	2.89E-05
NCI_Ephrin_B_reverse_signaling_Pathway_(cell_adhesion)	NCI 1.123	-0.150779547	2.89E-05
2-oxoglutarate_decarboxylation_to_succinyl-CoA	Metabolism 1.123	-0.15009034	3.15E-05
biocarta_role_of_erk5_in_neuronal_survival_Pathway_(cell_survival)	Biocarta 1.123	-0.150029093	3.17E-05
KEGG_Glycosaminoglycan_biosynthesis_keratan_sulfate_Main_Pathway	KEGG Adjusted 1.123	-0.14969888	3.30E-05
biocarta_pten_dependent_cell_cycle_arrest_and_apoptosis_Main_Pathway	Biocarta 1.123	-0.149675964	3.31E-05
biocarta_role_of_mef2d_in_t_cell_apoptosis_Pathway_(Pathway_degradation_of_CAPN2)	Biocarta 1.123	-0.149168452	3.52E-05
JAK-STAT_Pathway_Akt_Pathway	Qiagen 1.123	-0.149020959	3.59E-05
KEGG_Oocyte_meiosis_Main_Pathway	KEGG Adjusted 1.123	-0.148985191	3.60E-05
biocarta_pkc_catalyzed_phosphorylation_of_inhibitory_phosphoprotein_of_myosin_phosphatase_Pathway_(secretion)	Biocarta 1.123	-0.148977785	3.60E-05
reactome_Regulation_of_PLK1_Activity_at_G2_M_Transition_Main_Pathway	Reactome 1.123	-0.147803094	4.16E-05
reactome_Carnitine_synthesis_Main_Pathway	Reactome 1.123	-0.147766641	4.18E-05
reactome_IRAK1_recruits_IKK_complex_Main_Pathway	Reactome 1.123	-0.146581623	4.82E-05
reactome_IRAK1_recruits_IKK_complex_upon_TLR7_8_or_9_stimulation_Main_Pathway	Reactome 1.123	-0.146581623	4.82E-05
NCI_HIF_2_alpha_transcription_factor_network_Pathway_(neuron_apoptosis)	NCI 1.123	-0.146251601	5.01E-05
KEGG_Calcium_signaling_Main_Pathway	KEGG Adjusted 1.123	-0.144804564	5.96E-05
reactome_ABC_family_proteins_mediated_transport_Main_Pathway	Reactome 1.123	-0.143759861	6.74E-05
biocarta_rho_cell_motility_signaling_Pathway_(actin_filament_polymerization)	Biocarta 1.123	-0.143693587	6.80E-05
KEGG_Pathogenic_Escherichia_coli_infection_Main_Pathway	KEGG Adjusted 1.123	-0.143664988	6.82E-05
reactome_Norepinephrine_Neurotransmitter_Release_Cycle_Main_Pathway	Reactome 1.123	-0.142277605	8.02E-05
reactome_MyD88_Mal_cascade_initiated_on_plasma_membrane_Main_Pathway	Reactome 1.123	-0.142064139	8.23E-05
NCI_Urokinase_type_plasminogen_activator_uPA_and_uPAR_mediated_signaling_Pathway_(cell_adhesion)	NCI 1.123	-0.141891708	8.39E-05
reactome_Transcriptional_regulation_of_pluripotent_stem_cells_Main_Pathway	Reactome 1.123	-0.141815683	8.47E-05
NCI_ATR_signaling_Main_Pathway	NCI 1.123	-0.141760682	8.52E-05
Interferon_Pathway_Transciption	Qiagen 1.123	-0.140838051	9.49E-05
triacylglycerol_degradation	Metabolism 1.123	-0.139808565	0.000106814
NCI_S1P5_Pathway_(telencephalon_oligodendrocyte_cell_migration)	NCI 1.123	-0.139608612	0.000109295
Akt_Signaling_Pathway_Survival_Genes	Qiagen 1.123	-0.139299506	0.000113238
biocarta_role_of_erk5_in_neuronal_survival_Pathway_(positive_regulation_of_axon_extension)	Biocarta 1.123	-0.139097513	0.000115886
reactome_Acetylcholine_Neurotransmitter_Release_Cycle_Main_Pathway	Reactome 1.123	-0.138051295	0.000130563
KEGG_Linoleic_acid_metabolism_Main_Pathway	KEGG Adjusted 1.123	-0.137938137	0.000132251
KEGG_Regulation_of_actin_cytoskeleton_Main_Pathway	KEGG Adjusted 1.123	-0.137676163	0.000136239
NCI_EPO_signaling_Pathway_(beta_integrin_mediated_adhesion)	NCI 1.123	-0.137161421	0.000144405
reactome_Abacavir_metabolism_Main_Pathway	Reactome 1.123	-0.13624628	0.00016007
NCI_Endothelins_Pathway_(cAMP_biosynthetic_process)	NCI 1.123	-0.136163588	0.000161562
VEGF_Pathway_Cell_Survival	Qiagen 1.123	-0.136043802	0.000163745
dolichol_and_dolichyl_phosphate_biosynthesis	Metabolism 1.123	-0.135667183	0.000170793
biocarta_il_7_signal_transduction_Main_Pathway	Biocarta 1.123	-0.135193667	0.000180059
reactome_Pyrimidine_catabolism_Main_Pathway	Reactome 1.123	-0.134957399	0.000184856
biocarta_ifn_alpha_signaling_Main_Pathway	Biocarta 1.123	-0.134642916	0.000191428
NCI_Ephrin_B_reverse_signaling_Pathway_(angiogenesis)	NCI 1.123	-0.134051837	0.000204378
NCI_Ephrin_B_reverse_signaling_Pathway_(endothelial_cell_migration)	NCI 1.123	-0.134051837	0.000204378
Cytokine_Network_Pathway	Qiagen 1.123	-0.133877213	0.000208358
IGF1R_Signaling_Pathway_Protein_Synthesis	Qiagen 1.123	-0.13370466	0.000212362
methylglyoxal_degradation_III	Metabolism 1.123	-0.133668545	0.000213209
reactome_RNA_Polymerase_III_Transcription_Initiation_From_Type_3_Promoter_Main_Pathway	Reactome 1.123	-0.133604985	0.000214708
NCI_EPO_signaling_Pathway_(cell_proliferation)	NCI 1.123	-0.133215276	0.000224114
4-hydroxy-2-nonenal_detoxification	Metabolism 1.123	-0.13278432	0.000234965
Interferon_Pathway_Gene_Expression_via_HIST1H3B_CREB3	Qiagen 1.123	-0.132390752	0.000245302
KEGG_Ubiquitin_mediated_proteolysis_Main_Pathway	KEGG Adjusted 1.123	-0.132195322	0.000250592
NCI_E_cadherin_signaling_in_the_nascent_adherens_junction_Pathway_(adherens_junction_assembly)	NCI 1.123	-0.132132914	0.000252304
fatty_acid_beta-oxidation_unsaturated_odd_number	Metabolism 1.123	-0.131531005	0.000269383
reactome_Adenylate_cyclase_activating_Main_Pathway	Reactome 1.123	-0.130998745	0.000285382
NCI_Notch_signaling_Pathway_(Bergmann_glial_cell_differentiation)	NCI 1.123	-0.130747689	0.000293232
reactome_PKA_activation_in_glucagon_signalling_Main_Pathway	Reactome 1.123	-0.130528245	0.000300259
reactome_Interferon_alpha_beta_signaling_Main_Pathway	Reactome 1.123	-0.129926823	0.000320333
NCI_RAC1_signaling_Pathway_(positive_regulation_of_Wnt_receptor_signaling_pathway)	NCI 1.123	-0.129134164	0.000348708
NCI_Angiopoietin_receptor_Tie2_mediated_signaling_Pathway_(vasculogenesis)	NCI 1.123	-0.128551096	0.000371059
KEGG_Riboflavin_metabolism_Main_Pathway	KEGG Adjusted 1.123	-0.127967935	0.000394746
WNT_Pathway_Gene_Expression_via_CREB3	Qiagen 1.123	-0.127935969	0.000396084
reactome_RNA_Polymerase_III_Transcription_Initiation_From_Type_2_Promoter_Main_Pathway	Reactome 1.123	-0.127919585	0.000396772
biocarta_actions_of_nitric_oxide_in_the_heart_Main_Pathway	Biocarta 1.123	-0.126225292	0.000474197
NCI_PDGFR_beta_signaling_Pathway_(focal_adhesion_assembly)	NCI 1.123	-0.125710874	0.000500355
reactome_Pyrimidine_salvage_reactions_Main_Pathway	Reactome 1.123	-0.125337695	0.000520165
biocarta_epo_signaling_Main_Pathway	Biocarta 1.123	-0.125261219	0.000524313
putrescine_biosynthesis_II	Metabolism 1.123	-0.125118445	0.000532141
NCI_IL23_mediated_signaling_events_Pathway_(T_cell_proliferation)	NCI 1.123	-0.12483587	0.000547954
NCI_IL23_mediated_signaling_events_Pathway_(keratinocyte_proliferation)	NCI 1.123	-0.12483587	0.000547954
NCI_IL23_mediated_signaling_events_Pathway_(positive_regulation_of_T_cell_mediated_cytotoxicity)	NCI 1.123	-0.12483587	0.000547954
NCI_IL23_mediated_signaling_events_Pathway_(positive_regulation_of_chronic_inflammatory_response)	NCI 1.123	-0.12483587	0.000547954
NCI_IL23_mediated_signaling_events_Pathway_(positive_regulation_of_humoral_immune_response)	NCI 1.123	-0.12483587	0.000547954
IGF1R_Signaling_Pathway_Cell_Proliferation_Diferentiation_and_Apoptosis	Qiagen 1.123	-0.124554277	0.000564147
KEGG_Fructose_and_mannose_metabolism_Main_Pathway	KEGG Adjusted 1.123	-0.124326577	0.000577564
reactome_Organic_anion_transport_Main_Pathway	Reactome 1.123	-0.124300291	0.000579132
NCI_Nongenotropic_Androgen_signaling_Pathway_(cAMP_biosynthetic_process)	NCI 1.123	-0.123966282	0.000599402
NCI_RAC1_signaling_Pathway_(neuron_projection_development)	NCI 1.123	-0.123923346	0.000602055
NCI_ErbB2_ErbB3_signaling_events_Pathway_(apoptosis)	NCI 1.123	-0.123740069	0.000613502
NCI_Nephrin_Neph1_signaling_in_the_kidney_podocyte_Pathway_(apoptosis)	NCI 1.123	-0.123740069	0.000613502
reactome_Clearance_of_Nuclear_Envelope_Membranes_from_Chromatin_Main_Pathway	Reactome 1.123	-0.122952967	0.000665
reactome_Alternative_complement_activation_Main_Pathway	Reactome 1.123	-0.122741942	0.000679474
reactome_Cyclin_E_associated_events_during_G1_S_transition_Main_Pathway	Reactome 1.123	-0.122658548	0.000685273
KEGG_Drug_metabolism_other_enzymes_Main_Pathway	KEGG Adjusted 1.123	-0.122218469	0.000716647
Akt_Signaling_Pathway_Proto-Oncogenic_and_RTK-signaling	Qiagen 1.123	-0.121583364	0.000764279
reactome_VEGF_ligand_receptor_interactions_Main_Pathway	Reactome 1.123	-0.121560175	0.000766072
NCI_Plasma_membrane_estrogen_receptor_signaling_Pathway_(cell_adhesion)	NCI 1.123	-0.120416617	0.000859508
NCI_Plasma_membrane_estrogen_receptor_signaling_Pathway_(vasodilation)	NCI 1.123	-0.120416617	0.000859508
biocarta_pten_dependent_cell_cycle_arrest_and_apoptosis_Pathway_(cell_migration)	Biocarta 1.123	-0.118088508	0.001083152
NCI_HIF_2_alpha_transcription_factor_network_Main_Pathway	NCI 1.123	-0.11795633	0.001097334
reactome_Sodium_Proton_exchangers_Main_Pathway	Reactome 1.123	-0.117218159	0.001179741
reactome_Glucagon_like_Peptide_1_GLP1_regulates_insulin_secretion_Main_Pathway	Reactome 1.123	-0.116864622	0.001221198
fatty_acid_elongation_--_saturated	Metabolism 1.123	-0.116707263	0.001240078
reactome_Bicarbonate_transporters_Main_Pathway	Reactome 1.123	-0.116536732	0.001260842
reactome_Constitutive_Signaling_by_NOTCH1_HD_Domain_Mutants_Main_Pathway	Reactome 1.123	-0.115678707	0.001370264
biocarta_role_of_erk5_in_neuronal_survival_Main_Pathway	Biocarta 1.123	-0.11456758	0.001524954
reactome_POU5F1_OCT4_SOX2_NANOG_activate_genes_related_to_proliferation_Main_Pathway	Reactome 1.123	-0.11450763	0.00153374
PAK_Pathway_Paxillin_Disassembly	Qiagen 1.123	-0.114051075	0.001602192
KEGG_Insulin_signaling_Main_Pathway	KEGG Adjusted 1.123	-0.113926015	0.001621426
reactome_Cleavage_of_the_damaged_pyrimidine_Main_Pathway	Reactome 1.123	-0.113053323	0.001761662
reactome_Recognition_and_association_of_DNA_glycosylase_with_site_containing_an_affected_pyrimidine_Main_Pathway	Reactome 1.123	-0.113053323	0.001761662
reactome_PERK_regulates_gene_expression_Main_Pathway	Reactome 1.123	-0.112773483	0.001808934
reactome_Cytosolic_iron_sulfur_cluster_assembly_Main_Pathway	Reactome 1.123	-0.112740072	0.001814655
reactome_Synthesis_of_bile_acids_and_bile_salts_via_24_hydroxycholesterol_Main_Pathway	Reactome 1.123	-0.111815073	0.001979786
KEGG_Salivary_secretion_Main_Pathway	KEGG Adjusted 1.123	-0.111280968	0.002081295
NCI_Urokinase_type_plasminogen_activator_uPA_and_uPAR_mediated_signaling_Pathway_(cell_migration)	NCI 1.123	-0.111022214	0.002132165
NCI_LPA_receptor_mediated_events_Pathway_(contractile_ring_contraction_involved_in_cytokinesis)	NCI 1.123	-0.110769694	0.002182905
NCI_Beta5_beta6_beta7_and_beta8_integrin_cell_surface_interactions_Main_Pathway	NCI 1.123	-0.110282707	0.002283889
biocarta_bone_remodeling_Main_Pathway	Biocarta 1.123	-0.109179645	0.002528604
reactome_Toll_Like_Receptor_4_TLR4_Cascade_Main_Pathway	Reactome 1.123	-0.109171371	0.002530527
3-phosphoinositide_biosynthesis	Metabolism 1.123	-0.108771694	0.002625012
HIF1Alpha_Pathway_Gene_Expression_via_JUN_CREB3	Qiagen 1.123	-0.108725293	0.002636187
KEGG_Oxidative_phosphorylation_Main_Pathway	KEGG Adjusted 1.123	-0.108280719	0.002745481
NCI_ErbB1_downstream_signaling_Pathway_(cytoskeleton_organization)	NCI 1.123	-0.107982224	0.002821164
NCI_LPA_receptor_mediated_events_Pathway_(cAMP_biosynthetic_process)	NCI 1.123	-0.107248201	0.003015429
reactome_Histamine_receptors_Main_Pathway	Reactome 1.123	-0.106844526	0.003127382
reactome_Acyl_chain_remodeling_of_DAG_and_TAG_Main_Pathway	Reactome 1.123	-0.106689254	0.003171442
estradiol_biosynthesis_II	Metabolism 1.123	-0.105954723	0.003387624
reactome_CYP2E1_reactions_Main_Pathway	Reactome 1.123	-0.105513008	0.00352399
NCI_Regulation_of_retinoblastoma_protein_Pathway_(Pathway_rRNA_transcription_via_RB1)	NCI 1.123	-0.105209838	0.003620448
Growth_Hormone_Signaling_Pathway_Glucose_Uptake	Qiagen 1.123	-0.104932545	0.003710766
cAMP_Pathway_Axonal_Growth	Qiagen 1.123	-0.104788699	0.003758419
reactome_Vitamin_B5_pantothenate_metabolism_Main_Pathway	Reactome 1.123	-0.104286579	0.003929143
NCI_Arf6_downstream_Pathway_(Tumor_Cell_Invasion)	NCI 1.123	-0.104092939	0.003996838
reactome_Sodium_coupled_sulphate_di_and_tri_carboxylate_transporters_Main_Pathway	Reactome 1.123	-0.103216641	0.004316591
NCI_Glypican_1_network_Main_Pathway	NCI 1.123	-0.101553316	0.00498789
KEGG_Serotonergic_synapse_Main_Pathway	KEGG Adjusted 1.123	-0.101237905	0.005125337
NCI_ErbB1_downstream_signaling_Pathway_(cell_proliferation)	NCI 1.123	-0.100594048	0.005416565
reactome_SUMO_is_conjugated_to_E1_UBA2_SAE1__Main_Pathway	Reactome 1.123	-0.099705005	0.005843203
NCI_Glypican_3_network_Pathway_(apoptosis)	NCI 1.123	-0.099146693	0.00612635
reactome_NOTCH2_Activation_and_Transmission_of_Signal_to_the_Nucleus_Main_Pathway	Reactome 1.123	-0.098753131	0.006333293
4-hydroxybenzoate_biosynthesis	Metabolism 1.123	-0.09839406	0.006527554
NCI_IFN_gamma_Main_Pathway	NCI 1.123	-0.097523871	0.007020702
NCI_ErbB2_ErbB3_signaling_events_Pathway_(activation_of_caspase_activity)	NCI 1.123	-0.097522848	0.007021301
NCI_RhoA_signaling_Pathway_(actin_filament_depolymerization)	NCI 1.123	-0.097497501	0.007036154
L-dopachrome_biosynthesis	Metabolism 1.123	-0.097012419	0.007325889
S-reticuline_biosynthesis	Metabolism 1.123	-0.097012419	0.007325889
glutamine_degradationglutamate_biosynthesis	Metabolism 1.123	-0.096599099	0.007581141
NCI_PDGFR_beta_signaling_Pathway_(chemotaxis)	NCI 1.123	-0.096524378	0.007628127
biocarta_regulation_of_bad_phosphorylation_Main_Pathway	Biocarta 1.123	-0.096002052	0.007963911
biocarta_how_progesterone_initiates_the_oocyte_maturation_Main_Pathway	Biocarta 1.123	-0.095833335	0.008075162
NCI_CDC42_signaling_events_Pathway_(actin_filament_depolymerization)	NCI 1.123	-0.095436924	0.008342035
biocarta_erk1_erk2_mapk_signaling_Main_Pathway	Biocarta 1.123	-0.094266762	0.009176329
biocarta_srebp_control_of_lipid_synthesis_Main_Pathway	Biocarta 1.123	-0.094091353	0.009307599
biocarta_srebp_control_of_lipid_synthesis_Pathway_(cholesterol_biosynthetic_process)	Biocarta 1.123	-0.094091353	0.009307599
KEGG_Terpenoid_backbone_biosynthesis_Main_Pathway	KEGG Adjusted 1.123	-0.09384497	0.009494808
NCI_Arf6_trafficking_events_Pathway_(regulation_of_calcium_dependent_cell_cell_adhesion)	NCI 1.123	-0.093738451	0.009576776
AHR_Pathway_PS2_Gene_expression_via_ESR1	Qiagen 1.123	-0.093278071	0.009938335
NCI_p38_MAPK_signaling_Main_Pathway	NCI 1.123	-0.093072114	0.010103975
reactome_Adenylate_cyclase_inhibitory_Main_Pathway	Reactome 1.123	-0.092892424	0.01025049
reactome_RNA_Polymerase_I_Promoter_Opening_Main_Pathway	Reactome 1.123	-0.092462624	0.010608621
NCI_Signaling_events_mediated_by_PTP1B_Pathway_(Ras_protein_signal_transduction)	NCI 1.123	-0.092396599	0.010664609
NCI_Signaling_events_mediated_by_PTP1B_Pathway_(cell_migration)	NCI 1.123	-0.092396599	0.010664609
retinoate_biosynthesis_II	Metabolism 1.123	-0.092302283	0.010745043
reactome_Triglyceride_Biosynthesis_Main_Pathway	Reactome 1.123	-0.092282851	0.010761681
L-glutamine_tRNA_biosynthesis	Metabolism 1.123	-0.092197189	0.010835302
biocarta_tnfr2_signaling_Main_Pathway	Biocarta 1.123	-0.091780131	0.011200155
biocarta_tnfr2_signaling_Pathway_(Pathway_protein_ubiquitination_of_MAP3K1_TNFAIP3_MAP3K14)	Biocarta 1.123	-0.091780131	0.011200155
biocarta_pkc_catalyzed_phosphorylation_of_inhibitory_phosphoprotein_of_myosin_phosphatase_Main_Pathway	Biocarta 1.123	-0.09170424	0.011267704
JAK-STAT_Pathway_JAK_Degradation	Qiagen 1.123	-0.09080881	0.012092406
palmitate_biosynthesis	Metabolism 1.123	-0.089361929	0.013538122
reactome_Glucocorticoid_biosynthesis_Main_Pathway	Reactome 1.123	-0.089180988	0.013729237
NCI_Caspase_Cascade_in_Apoptosis_Pathway_(actin_filament_polymerization)	NCI 1.123	-0.08892552	0.014003116
NCI_PAR1_mediated_thrombin_signaling_events_Pathway_(Regulation_of_Cell_Shape)	NCI 1.123	-0.088585133	0.014375508
NCI_PAR1_mediated_thrombin_signaling_events_Pathway_(chemotaxis)	NCI 1.123	-0.088585133	0.014375508
NCI_PAR4_mediated_thrombin_signaling_events_Pathway_(Regulation_of_Cell_Shape)	NCI 1.123	-0.088585133	0.014375508
NCI_PAR4_mediated_thrombin_signaling_events_Pathway_(platelet_aggregation)	NCI 1.123	-0.088585133	0.014375508
reactome_The_canonical_retinoid_cycle_in_rods_twilight_vision__Main_Pathway	Reactome 1.123	-0.088540729	0.014424725
reactome_Activation_of_C3_and_C5_Main_Pathway	Reactome 1.123	-0.088265367	0.014733253
1D-imyoi-inositol_hexakisphosphate_biosynthesis_II_mammalian	Metabolism 1.123	-0.087688562	0.015398407
KEGG_Antigen_processing_and_presentation_Main_Pathway	KEGG Adjusted 1.123	-0.087509887	0.015609731
KEGG_Ascorbate_and_aldarate_metabolism_Main_Pathway	KEGG Adjusted 1.123	-0.08748909	0.015634494
NCI_Neurotrophic_factor_mediated_Trk_receptor_signaling_Pathway_(Schwann_cell_development)	NCI 1.123	-0.086247609	0.017176566
reactome_Ion_transport_by_P_type_ATPases_Main_Pathway	Reactome 1.123	-0.086126034	0.017334506
reactome_Transport_of_Mature_mRNA_derived_from_an_Intron_Containing_Transcript_Main_Pathway	Reactome 1.123	-0.085730048	0.017857785
reactome_Mineralocorticoid_biosynthesis_Main_Pathway	Reactome 1.123	-0.085256303	0.018501925
anandamide_degradation	Metabolism 1.123	-0.084471625	0.01961352
KEGG_Insulin_secretion_Main_Pathway	KEGG Adjusted 1.123	-0.084351358	0.01978894
p53_Signaling_Pathway	Qiagen 1.123	-0.083920418	0.020428778
reactome_ADP_signalling_through_P2Y_purinoceptor_12_Main_Pathway	Reactome 1.123	-0.083682201	0.020790142
reactome_Pyruvate_metabolism_Main_Pathway	Reactome 1.123	-0.083430873	0.021177411
NCI_Signaling_events_mediated_by_focal_adhesion_kinase_Pathway_(regulation_of_cell_cycle)	NCI 1.123	-0.08294281	0.021947407
reactome_Na_dependent_glucose_transporters_Main_Pathway	Reactome 1.123	-0.082535974	0.022607718
reactome_CS_DS_degradation_Main_Pathway	Reactome 1.123	-0.082485475	0.022690871
reactome_Electric_Transmission_Across_Gap_Junctions_Main_Pathway	Reactome 1.123	-0.082468458	0.02271895
reactome_RNA_Polymerase_II_Pre_transcription_Events_Main_Pathway	Reactome 1.123	-0.082188826	0.023184712
MAPK_Signaling_Pathway_Cell_Survival	Qiagen 1.123	-0.081993145	0.023515542
reactome_HIV_Transcription_Initiation_Main_Pathway	Reactome 1.123	-0.081957973	0.023575439
reactome_RNA_Polymerase_II_HIV_Promoter_Escape_Main_Pathway	Reactome 1.123	-0.081957973	0.023575439
reactome_RNA_Polymerase_II_Promoter_Escape_Main_Pathway	Reactome 1.123	-0.081957973	0.023575439
reactome_RNA_Polymerase_II_Transcription_Initiation_And_Promoter_Clearance_Main_Pathway	Reactome 1.123	-0.081957973	0.023575439
reactome_RNA_Polymerase_II_Transcription_Initiation_Main_Pathway	Reactome 1.123	-0.081957973	0.023575439
reactome_RNA_Polymerase_II_Transcription_Pre_Initiation_And_Promoter_Opening_Main_Pathway	Reactome 1.123	-0.081957973	0.023575439
reactome_Transcription_of_the_HIV_genome_Main_Pathway	Reactome 1.123	-0.081957973	0.023575439
NCI_Arf6_signaling_events_Main_Pathway	NCI 1.123	-0.081646509	0.024111632
dermatan_sulfate_degradation_metazoa	Metabolism 1.123	-0.081357175	0.024619148
reactome_Rev_mediated_nuclear_export_of_HIV_RNA_Main_Pathway	Reactome 1.123	-0.0805972	0.025996427
NCI_Stabilization_and_expansion_of_the_E_cadherin_adherens_junction_Pathway_(Wnt_receptor_signaling_pathway)	NCI 1.123	-0.080354856	0.026449375
NCI_Stabilization_and_expansion_of_the_E_cadherin_adherens_junction_Pathway_(cortical_microtubule_organization)	NCI 1.123	-0.080354856	0.026449375
NCI_Stabilization_and_expansion_of_the_E_cadherin_adherens_junction_Pathway_(epithelial_cell_differentiation)	NCI 1.123	-0.080354856	0.026449375
NADH_repair	Metabolism 1.123	-0.080032794	0.027061839
reactome_Tie2_Signaling_Main_Pathway	Reactome 1.123	-0.079265961	0.028569494
NCI_Regulation_of_retinoblastoma_protein_Pathway_(histone_methylation)	NCI 1.123	-0.079054714	0.028997298
biocarta_bone_remodeling_Pathway_(osteoclast_differentiation)	Biocarta 1.123	-0.078924256	0.029264232
reactome_Nephrin_interactions_Main_Pathway	Reactome 1.123	-0.07847035	0.03020949
KEGG_Long_term_depression_Main_Pathway	KEGG Adjusted 1.123	-0.078463141	0.030224714
reactome_Sperm_Motility_And_Taxes_Main_Pathway	Reactome 1.123	-0.077988864	0.031240686
NCI_Lissencephaly_gene_LIS1_in_neuronal_migration_and_development_Pathway_(microtubule_based_movement)	NCI 1.123	-0.077777685	0.031702391
KEGG_Fanconi_anemia_Main_Pathway	KEGG Adjusted 1.123	-0.07739482	0.032554355
GDP-L-fucose_biosynthesis_I_from_GDP-D-mannose	Metabolism 1.123	-0.077171676	0.033059873
reactome_RNA_Polymerase_III_Transcription_Initiation_From_Type_1_Promoter_Main_Pathway	Reactome 1.123	-0.077077068	0.033276217
STAT3_Pathway_G1_to_S_Cell_Cycle_Progression	Qiagen 1.123	-0.075397161	0.037323789
NCI_IL6_mediated_signaling_events_Pathway_(MAPKKK_cascade)	NCI 1.123	-0.073633183	0.042016628
reactome_Regulation_of_gene_expression_by_Hypoxia_inducible_Factor_Main_Pathway	Reactome 1.123	-0.072664399	0.044799586
NCI_Signaling_events_mediated_by_Stem_cell_factor_receptor_c_Kit__Pathway_(cell_motility)	NCI 1.123	-0.072469256	0.045378543
NCI_Signaling_events_mediated_by_Stem_cell_factor_receptor_c_Kit__Pathway_(positive_regulation_of_cell_proliferation)	NCI 1.123	-0.072469256	0.045378543
WNT_Pathway_Cell_Survival	Qiagen 1.123	-0.072236325	0.046077838
biocarta_multiple_antiapoptotic_pathways_from_igf_1r_signaling_lead_to_bad_phosphorylation_Pathway_(apoptosis)	Biocarta 1.123	-0.070966177	0.05005225
biocarta_multiple_antiapoptotic_pathways_from_igf_1r_signaling_lead_to_bad_phosphorylation_Pathway_(cell_growth_and_or_maintenance)	Biocarta 1.123	-0.070966177	0.05005225
reactome_SCF_beta_TrCP_mediated_degradation_of_Emi1_Main_Pathway	Reactome 1.123	-0.070636398	0.051129836
reactome_Assembly_of_the_ORC_complex_at_the_origin_of_replication_Main_Pathway	Reactome 1.123	-0.070293347	0.052271296
NGF_Pathway_Neuronal_Survival	Qiagen 1.123	-0.070122567	0.052847426
NCI_Validated_transcriptional_targets_of_TAp63_isoforms_Pathway_(Metastasis)	NCI 1.123	-0.069414788	0.055291888
NCI_Validated_transcriptional_targets_of_TAp63_isoforms_Pathway_(Pathway_degradation_of_TP63)	NCI 1.123	-0.069414788	0.055291888
cAMP_Pathway_Glycogen_Synthesis	Qiagen 1.123	-0.069397747	0.055351885
biocarta_pelp1_modulation_of_estrogen_receptor_activity_Main_Pathway	Biocarta 1.123	-0.069220063	0.055980675
thyroid_hormone_biosynthesis	Metabolism 1.123	-0.069019643	0.05669704
reactome_Glycoprotein_hormones_Main_Pathway	Reactome 1.123	-0.06809313	0.06010834
reactome_Signalling_to_p38_via_RIT_and_RIN_Main_Pathway	Reactome 1.123	-0.067634016	0.061860669
reactome_CDC6_association_with_the_ORC_origin_complex_Main_Pathway	Reactome 1.123	-0.067348183	0.062972787
CMP_phosphorylation	Metabolism 1.123	-0.067209922	0.063516622
asparagine_biosynthesis	Metabolism 1.123	-0.066747075	0.065365432
reactome_Frs2_mediated_activation_Main_Pathway	Reactome 1.123	-0.065827306	0.069170875
NCI_Degradation_of_beta_catenin_Main_Pathway	NCI 1.123	-0.065434876	0.070848882
biocarta_il_3_signaling_Main_Pathway	Biocarta 1.123	-0.065108431	0.072269995
reactome_GRB2_events_in_EGFR_signaling_Main_Pathway	Reactome 1.123	-0.063555359	0.079353301
reactome_CREB_phosphorylation_through_the_activation_of_Adenylate_Cyclase_Main_Pathway	Reactome 1.123	-0.063044978	0.081800486
NCI_Aurora_A_signaling_Pathway_(protein_catabolic_process)	NCI 1.123	-0.062921653	0.082400882
bile_acid_biosynthesis_neutral_pathway	Metabolism 1.123	-0.062644089	0.083765224
KEGG_Proteasome_Main_Pathway	KEGG Adjusted 1.123	-0.062189777	0.086037693
NCI_Regulation_of_Telomerase_Main_Pathway	NCI 1.123	-0.061924862	0.087385578
ATM_Pathway_DNA_repair	Qiagen 1.123	-0.061791352	0.088071294
reactome_Interleukin_7_signaling_Main_Pathway	Reactome 1.123	-0.061681467	0.088638912
reactome_P2Y_receptors_Main_Pathway	Reactome 1.123	-0.061546108	0.089342155
NCI_PAR1_mediated_thrombin_signaling_events_Pathway_(cAMP_biosynthetic_process)	NCI 1.123	-0.061542053	0.089363295
reactome_HDL_mediated_lipid_transport_Main_Pathway	Reactome 1.123	-0.06129085	0.090680526
reactome_Nitric_oxide_stimulates_guanylate_cyclase_Main_Pathway	Reactome 1.123	-0.060821192	0.093185055
imyoi-inositol_ide_novoi_biosynthesis	Metabolism 1.123	-0.06081278	0.093230412
ATM_Pathway_Repair_and_Recombination	Qiagen 1.123	-0.060807403	0.093259416
reactome_CaMK_IV_mediated_phosphorylation_of_CREB_Main_Pathway	Reactome 1.123	-0.060177996	0.096704561
reactome_Cohesin_Loading_onto_Chromatin_Main_Pathway	Reactome 1.123	-0.059974545	0.097839656
biocarta_proteasome_complex_Main_Pathway	Biocarta 1.123	-0.05967266	0.099543481
biocarta_proteasome_complex_Pathway_(Pathway_degradation_of_PSMA1)	Biocarta 1.123	-0.05967266	0.099543481
IGF1R_Signaling_Pathway_Glycogen_Synthesis	Qiagen 1.123	-0.058977438	0.103557158
reactome_Regulation_of_ornithine_decarboxylase_ODC__Main_Pathway	Reactome 1.123	-0.058845389	0.10433382
NCI_Signaling_events_mediated_by_VEGFR1_and_VEGFR2_Pathway_(regulation_of_vascular_permeability)	NCI 1.123	-0.058835577	0.10439171
NCI_ErbB2_ErbB3_signaling_events_Pathway_(cell_proliferation)	NCI 1.123	-0.05866351	0.105411114
NCI_ErbB2_ErbB3_signaling_events_Main_Pathway	NCI 1.123	-0.058405646	0.106953551
NCI_Circadian_rhythm_Main_Pathway	NCI 1.123	-0.058337695	0.107362961
NCI_Circadian_rhythm_Pathway_(S_phase_of_mitotic_cell_cycle)	NCI 1.123	-0.058337695	0.107362961
NCI_Circadian_rhythm_Pathway_(chromatin_modification)	NCI 1.123	-0.058337695	0.107362961
biocarta_vegf_hypoxia_and_angiogenesis_Pathway_(cell_migration)	Biocarta 1.123	-0.057912454	0.109953296
KEGG_VEGF_signaling_Main_Pathway	KEGG Adjusted 1.123	-0.057075917	0.115192653
NCI_IL2_signaling_events_mediated_by_PI3K_Pathway_(cell_proliferation)	NCI 1.123	-0.055708366	0.124177517
spermine_biosynthesis	Metabolism 1.123	-0.055261093	0.127231681
NCI_S1P3_Pathway_(Sinus_Bradycardia)	NCI 1.123	-0.055165752	0.127890187
AHR_Pathway_C-myc_expression_via_RELA	Qiagen 1.123	-0.055068039	0.128567826
NCI_Nephrin_Neph1_signaling_in_the_kidney_podocyte_Pathway_(lamellipodium_assembly)	NCI 1.123	-0.054872301	0.129933621
reactome_Chylomicron_mediated_lipid_transport_Main_Pathway	Reactome 1.123	-0.054479363	0.132709333
NCI_ErbB4_signaling_events_Main_Pathway	NCI 1.123	-0.054041687	0.135854773
D-imyoi-inositol_134-trisphosphate_biosynthesis	Metabolism 1.123	-0.053873919	0.137075589
Cellular_Apoptosis_Pathway_DNA_Fragmentation	Qiagen 1.123	-0.052753511	0.145446201
IP3_Pathway	Qiagen 1.123	-0.052393432	0.148217705
adenosine_nucleotides_degradation	Metabolism 1.123	-0.051934925	0.151804863
Mitochondrial_Apoptosis_Pathway_DNA_Fragmentation	Qiagen 1.123	-0.051901978	0.152065144
reactome_Glyoxylate_metabolism_Main_Pathway	Reactome 1.123	-0.051756398	0.153219282
NCI_Alpha_synuclein_signaling_Pathway_(Pathway_negative_regulation_of_transcription_via_SNCA)	NCI 1.123	-0.051535374	0.154984239
NCI_Alpha_synuclein_signaling_Pathway_(Pathway_positive_regulation_of_gene_specific_transcription_via_SNCA)	NCI 1.123	-0.051535374	0.154984239
NCI_Alpha_synuclein_signaling_Pathway_(Pathway_degradation_of_SNCA)	NCI 1.123	-0.051535373	0.154984242
NCI_E_cadherin_signaling_in_keratinocytes_Main_Pathway	NCI 1.123	-0.051154518	0.158061592
sphingomyelin_metabolismceramide_salvage	Metabolism 1.123	-0.050125427	0.166607578
biocarta_akt_signaling_Pathway_(apoptosis)	Biocarta 1.123	-0.049666383	0.170529614
biocarta_akt_signaling_Pathway_(cell_survival)	Biocarta 1.123	-0.049666383	0.170529614
NCI_Urokinase_type_plasminogen_activator_uPA_and_uPAR_mediated_signaling_Pathway_(cell_proliferation)	NCI 1.123	-0.049254205	0.174109694
oxidized_GTP_and_dGTP_detoxification	Metabolism 1.123	-0.048065442	0.184748501
spermine_and_spermidine_degradation_I	Metabolism 1.123	-0.047751192	0.187639504
reactome_Insulin_like_Growth_Factor_2_mRNA_Binding_Proteins_IGF2BPs_IMPs_VICKZs_bind_RNA_Main_Pathway	Reactome 1.123	-0.047422265	0.190701075
adenine_and_adenosine_salvage_III	Metabolism 1.123	-0.047350209	0.191376628
biocarta_role_of_ppar_gamma_coactivators_in_obesity_and_thermogenesis_Main_Pathway	Biocarta 1.123	-0.046979292	0.194881939
biocarta_role_of_ppar_gamma_coactivators_in_obesity_and_thermogenesis_Pathway_(fat_cell_differentiation)	Biocarta 1.123	-0.046979292	0.194881939
biocarta_sprouty_regulation_of_tyrosine_kinase_signals_Pathway_(Pathway_protein_ubiquitination_of_CBL)	Biocarta 1.123	-0.046016632	0.20419828
KEGG_Glycosaminoglycan_degradation_Main_Pathway	KEGG Adjusted 1.123	-0.045955296	0.204802653
D-imyoi-inositol_3456-tetrakisphosphate_biosynthesis	Metabolism 1.123	-0.045722763	0.207105675
KEGG_Arginine_and_proline_metabolism_Main_Pathway	KEGG Adjusted 1.123	-0.045617579	0.208153571
KEGG_Morphine_addiction_Main_Pathway	KEGG Adjusted 1.123	-0.045371306	0.210622047
PPAR_Pathway_Adipocyte_Differentiation_Glucose_Homeostasis_and_Macrophage_Function	Qiagen 1.123	-0.045010575	0.214275814
PPAR_Pathway_Fatty_Acid_Metabolism_Lipid_Homeostasis_and_Skin_Proliferation	Qiagen 1.123	-0.045010575	0.214275814
PPAR_Pathway_Peroxisome_Proliferation_Hepatocarcinogenesis_Fatty_Acid_Metbolism_and_Lipid_Homeostasis	Qiagen 1.123	-0.045010575	0.214275814
cAMP_Pathway_Metabolic_Energy	Qiagen 1.123	-0.044652853	0.217943944
reactome_SHC1_events_in_ERBB2_signaling_Main_Pathway	Reactome 1.123	-0.044542707	0.219082419
biocarta_basic_mechanisms_of_sumoylation_Main_Pathway	Biocarta 1.123	-0.04439123	0.220655037
biocarta_basic_mechanisms_of_sumoylation_Pathway_(protein_modification_process)	Biocarta 1.123	-0.04439123	0.220655037
reactome_SUMO_is_transferred_from_E1_to_E2_UBE2I_UBC9__Main_Pathway	Reactome 1.123	-0.04439123	0.220655037
biocarta_il_7_signal_transduction_Pathway_(cell_survival)	Biocarta 1.123	-0.044271405	0.221904759
folate_polyglutamylation	Metabolism 1.123	-0.044152007	0.223155058
reactome_Synthesis_of_PIPs_at_the_plasma_membrane_Main_Pathway	Reactome 1.123	-0.043903235	0.225776249
NCI_Validated_transcriptional_targets_of_TAp63_isoforms_Main_Pathway	NCI 1.123	-0.043814506	0.226716438
wybutosine_biosynthesis	Metabolism 1.123	-0.043750535	0.227396001
reactome_Endosomal_Sorting_Complex_Required_For_Transport_ESCRT__Main_Pathway	Reactome 1.123	-0.0436875	0.228067049
biocarta_chaperones_modulate_interferon_signaling_Pathway_(apoptosis)	Biocarta 1.123	-0.043611398	0.228879075
NCI_Arf6_trafficking_events_Pathway_(endocytosis)	NCI 1.123	-0.043238664	0.232885886
reactome_Activation_of_NF_kappaB_in_B_cells_Main_Pathway	Reactome 1.123	-0.04321182	0.233176361
KEGG_Phosphatidylinositol_signaling_system_Main_Pathway	KEGG Adjusted 1.123	-0.042026353	0.246260557
biocarta_brca1_dependent_ub_ligase_activity_Main_Pathway	Biocarta 1.123	-0.041523373	0.251964378
reactome_Formation_of_the_Early_Elongation_Complex_Main_Pathway	Reactome 1.123	-0.04147748	0.252489339
reactome_Formation_of_the_HIV_1_Early_Elongation_Complex_Main_Pathway	Reactome 1.123	-0.04147748	0.252489339
ILK_Signaling_Pathway_Apoptosis	Qiagen 1.123	-0.041219477	0.255454788
biocarta_nuclear_receptors_coordinate_the_activities_of_chromatin_remodeling_complexes_and_coactivators_to_facilitate_initiation_of_transcription_in_carcinoma_cells_Main_Pathway	Biocarta 1.123	-0.040379822	0.265272543
reactome_Recruitment_of_repair_and_signaling_proteins_to_double_strand_breaks_Main_Pathway	Reactome 1.123	-0.040356138	0.265553183
reactome_CREB_phosphorylation_through_the_activation_of_Ras_Main_Pathway	Reactome 1.123	-0.040311845	0.266078571
reactome_Regulation_of_lipid_metabolism_by_Peroxisome_proliferator_activated_receptor_alpha_PPARalpha__Main_Pathway	Reactome 1.123	-0.040308733	0.266115516
reactome_Relaxin_receptors_Main_Pathway	Reactome 1.123	-0.039887443	0.271148895
reactome_RNA_Polymerase_II_Transcription_Elongation_Main_Pathway	Reactome 1.123	-0.039873916	0.271311576
reactome_GRB2_SOS_provides_linkage_to_MAPK_signaling_for_Integrins_Main_Pathway	Reactome 1.123	-0.039095508	0.280785826
reactome_Type_II_Na_Pi_cotransporters_Main_Pathway	Reactome 1.123	-0.038992636	0.282054489
biocarta_polyadenylation_of_mrna_Main_Pathway	Biocarta 1.123	-0.038403324	0.289396829
KEGG_Biotin_metabolism_Main_Pathway	KEGG Adjusted 1.123	-0.037813012	0.296879366
NCI_Arf1_Pathway_(actin_filament_polymerization)	NCI 1.123	-0.037546624	0.300297896
NCI_Neurotrophic_factor_mediated_Trk_receptor_signaling_Pathway_(neuron_projection_morphogenesis)	NCI 1.123	-0.037083178	0.306307432
NCI_EPHA_forward_signaling_Pathway_(actin_filament_depolymerization)	NCI 1.123	-0.036310808	0.316498372
NCI_IL23_mediated_signaling_events_Pathway_(positive_regulation_of_dendritic_cell_antigen_processing_and_presentation)	NCI 1.123	-0.036199044	0.317991219
biocarta_pten_dependent_cell_cycle_arrest_and_apoptosis_Pathway_(cell_survival)	Biocarta 1.123	-0.036179756	0.318249308
histamine_degradation	Metabolism 1.123	-0.035815082	0.32315486
reactome_Free_fatty_acid_receptors_Main_Pathway	Reactome 1.123	-0.035754263	0.323977741
TGF-Beta_Pathway_Transciption_Arrested_Growth_Apoptosis	Qiagen 1.123	-0.035613555	0.325886763
TGF-Beta_Pathway_Transciption_Cell_Growth_and_Mobility_and_Angiogenesis	Qiagen 1.123	-0.035613555	0.325886763
reactome_Prostanoid_ligand_receptors_Main_Pathway	Reactome 1.123	-0.035596965	0.326112314
reactome_Amyloids_Main_Pathway	Reactome 1.123	-0.035344251	0.329560776
KEGG_Cholinergic_synapse_Main_Pathway	KEGG Adjusted 1.123	-0.035214115	0.331345721
NCI_EPO_signaling_Pathway_(elevation_of_cytosolic_calcium_ion_concentration)	NCI 1.123	-0.034610144	0.339711326
reactome_Recycling_of_bile_acids_and_salts_Main_Pathway	Reactome 1.123	-0.034349607	0.3433614
NCI_Class_I_PI3K_signaling_events_mediated_by_Akt_Pathway_(negative_regulation_of_cell_cycle)	NCI 1.123	-0.033702547	0.352534253
mevalonate_pathway	Metabolism 1.123	-0.0332782	0.358633133
biocarta_role_of_mef2d_in_t_cell_apoptosis_Main_Pathway	Biocarta 1.123	-0.033182281	0.360020837
Estrogen_Pathway_Vasodilatation	Qiagen 1.123	-0.033175719	0.360115897
superpathway_of_choline_degradation_to_L-serine	Metabolism 1.123	-0.033098016	0.361242715
biocarta_il_2_receptor_beta_chain_in_t_cell_activation_Pathway_(cell_proliferation)	Biocarta 1.123	-0.032609354	0.36837955
NCI_Fanconi_anemia_Pathway_(Sister_Chromatid_Exchange_Process)	NCI 1.123	-0.031670579	0.382333942
fatty_acid_alpha-oxidation_III	Metabolism 1.123	-0.030677158	0.397447712
reactome_Dual_incision_reaction_in_TC_NER_Main_Pathway	Reactome 1.123	-0.029645232	0.413522088
reactome_Formation_of_transcription_coupled_NER_TC_NER_repair_complex_Main_Pathway	Reactome 1.123	-0.029645232	0.413522088
tyrosine_degradation	Metabolism 1.123	-0.02910964	0.422014286
proline_degradation	Metabolism 1.123	-0.028856983	0.426055504
4-hydroxyproline_degradation	Metabolism 1.123	-0.028856975	0.426055635
reactome_SLBP_Dependent_Processing_of_Replication_Dependent_Histone_Pre_mRNAs_Main_Pathway	Reactome 1.123	-0.02872404	0.428190933
biocarta_vegf_hypoxia_and_angiogenesis_Main_Pathway	Biocarta 1.123	-0.028586645	0.430404398
IP3_Pathway_Gene_Expression_via_CREB3_NFATC2_MEF2D	Qiagen 1.123	-0.028424297	0.433028363
biocarta_regulation_of_map_kinase_pathways_through_dual_specificity_phosphatases_Main_Pathway	Biocarta 1.123	-0.028317315	0.434762522
reactome_2_LTR_circle_formation_Main_Pathway	Reactome 1.123	-0.026576535	0.463537063
reactome_Formation_of_HIV_elongation_complex_in_the_absence_of_HIV_Tat_Main_Pathway	Reactome 1.123	-0.025121876	0.488372609
reactome_Formation_of_RNA_Pol_II_elongation_complex_Main_Pathway	Reactome 1.123	-0.025121876	0.488372609
reactome_EPH_ephrin_mediated_repulsion_of_cells_Main_Pathway	Reactome 1.123	-0.025081565	0.489070882
biocarta_mechanism_of_acetaminophen_activity_and_toxicity_Main_Pathway	Biocarta 1.123	-0.024937024	0.491579078
biocarta_mechanism_of_acetaminophen_activity_and_toxicity_Pathway_(fever)	Biocarta 1.123	-0.024937024	0.491579078
biocarta_mechanism_of_acetaminophen_activity_and_toxicity_Pathway_(inflammatory_response)	Biocarta 1.123	-0.024937024	0.491579078
biocarta_mechanism_of_acetaminophen_activity_and_toxicity_Pathway_(platelet_activation)	Biocarta 1.123	-0.024937024	0.491579078
biocarta_mechanism_of_acetaminophen_activity_and_toxicity_Pathway_(prostaglandin_biosynthetic_process)	Biocarta 1.123	-0.024937024	0.491579078
Hedgehog_Signaling_in_Mammals_no_Tubulin_Pathway	Qiagen 1.123	-0.024736082	0.495077423
Estrogen_Pathway_Gene_Expression_via_FOS_JUN_ELK1_SP1_POLR2B_CREB3_NFKB2	Qiagen 1.123	-0.024284673	0.502984479
reactome_CDT1_association_with_the_CDC6_ORC_origin_complex_Main_Pathway	Reactome 1.123	-0.024222751	0.504074306
BRCA1_Pathway_E2_Responsive_Genes	Qiagen 1.123	-0.024073733	0.50670209
reactome_Prostacyclin_signalling_through_prostacyclin_receptor_Main_Pathway	Reactome 1.123	-0.02378351	0.511840458
reactome_FRS2_mediated_cascade_Main_Pathway	Reactome 1.123	-0.02331973	0.520107592
KEGG_Inflammatory_mediator_regulation_of_TRP_channels_Main_Pathway	KEGG Adjusted 1.123	-0.022152555	0.541213022
KEGG_Glycerolipid_metabolism_Main_Pathway	KEGG Adjusted 1.123	-0.021843298	0.54687585
reactome_Tat_mediated_elongation_of_the_HIV_1_transcript_Main_Pathway	Reactome 1.123	-0.021752939	0.548535947
NCI_Aurora_A_signaling_Pathway_(spindle_assembly)	NCI 1.123	-0.021406006	0.554932792
biocarta_how_progesterone_initiates_the_oocyte_maturation_Pathway_(oocyte_maturation)	Biocarta 1.123	-0.020758106	0.566975522
reactome_Opioid_Signalling_Main_Pathway	Reactome 1.123	-0.020566598	0.570558934
reactome_DSCAM_interactions_Main_Pathway	Reactome 1.123	-0.020484135	0.572105253
reactome_CREB_phosphorylation_through_the_activation_of_CaMKII_Main_Pathway	Reactome 1.123	-0.02046985	0.57237332
reactome_PP2A_mediated_dephosphorylation_of_key_metabolic_factors_Main_Pathway	Reactome 1.123	-0.020467745	0.572412833
reactome_Thromboxane_signalling_through_TP_receptor_Main_Pathway	Reactome 1.123	-0.020309931	0.575378396
NCI_Cellular_roles_of_Anthrax_toxin_Pathway_(MAPKKK_cascade)	NCI 1.123	-0.019738394	0.586178612
reactome_Vitamins_B6_activation_to_pyridoxal_phosphate_Main_Pathway	Reactome 1.123	-0.019220923	0.596037342
KEGG_Vitamin_B6_metabolism_Main_Pathway	KEGG Adjusted 1.123	-0.019220921	0.596037378
reactome_Recycling_pathway_of_L1_Main_Pathway	Reactome 1.123	-0.019190867	0.596612277
Interferon_Pathway_Translation	Qiagen 1.123	-0.018886921	0.602440441
reactome_Nuclear_import_of_Rev_protein_Main_Pathway	Reactome 1.123	-0.018432507	0.611201227
reactome_Adrenaline_noradrenaline_inhibits_insulin_secretion_Main_Pathway	Reactome 1.123	-0.017687583	0.625683294
reactome_Dual_incision_reaction_in_GG_NER_Main_Pathway	Reactome 1.123	-0.01742567	0.630809987
reactome_Formation_of_incision_complex_in_GG_NER_Main_Pathway	Reactome 1.123	-0.01742567	0.630809987
HIF1Alpha_Pathway_p53_Hypoxia_Pathway	Qiagen 1.123	-0.017374657	0.631810592
pyrimidine_ribonucleosides_salvage_I	Metabolism 1.123	-0.017189755	0.635443024
reactome_APOBEC3G_mediated_resistance_to_HIV_1_infection_Main_Pathway	Reactome 1.123	-0.017160007	0.636028239
reactome_Integration_of_provirus_Main_Pathway	Reactome 1.123	-0.017160007	0.636028239
NCI_EGFR_dependent_Endothelin_signaling_events_Main_Pathway	NCI 1.123	-0.016991668	0.639344213
reactome_G_alpha_s_signalling_events_Main_Pathway	Reactome 1.123	-0.016536335	0.648349373
NCI_p38_signaling_mediated_by_MAPKAP_kinases_Main_Pathway	NCI 1.123	-0.016270632	0.653628134
biocarta_role_of_parkin_in_ubiquitin_proteasomal_Main_Pathway	Biocarta 1.123	-0.015861798	0.661784327
gluconeogenesis	Metabolism 1.123	-0.015590905	0.667210823
NCI_CD40_CD40L_signaling_Pathway_(regulation_of_germinal_center_formation)	NCI 1.123	-0.015441155	0.670218092
NCI_CD40_CD40L_signaling_Pathway_(regulation_of_isotype_switching_to_IgE_isotypes)	NCI 1.123	-0.015441155	0.670218092
reactome_Glycolysis_Main_Pathway	Reactome 1.123	-0.015401463	0.671016068
reactome_Regulation_of_activated_PAK_2p34_by_proteasome_mediated_degradation_Main_Pathway	Reactome 1.123	-0.015340225	0.672247953
reactome_Retinoid_metabolism_and_transport_Main_Pathway	Reactome 1.123	-0.014656722	0.686056388
UTP_and_CTP_ide_novoi_biosynthesis	Metabolism 1.123	-0.014430205	0.690656058
methylglyoxal_degradation_I	Metabolism 1.123	-0.013564453	0.708340029
biocarta_role_of_brca1_brca2_and_atr_in_cancer_susceptibility_Pathway_(Pathway_protein_ubiquitination_of_ATM_BRCA1)	Biocarta 1.123	-0.013466346	0.710354136
reactome_ATF6_alpha_activates_chaperones_Main_Pathway	Reactome 1.123	-0.013144236	0.716981073
NCI_ErbB2_ErbB3_signaling_events_Pathway_(cell_migration)	NCI 1.123	-0.012041395	0.739829155
reactome_Formation_of_Senescence_Associated_Heterochromatin_Foci_SAHF__Main_Pathway	Reactome 1.123	-0.01203196	0.740025638
ILK_Signaling_Pathway_Induced_Cell_Proliferation	Qiagen 1.123	-0.011617227	0.748679504
reactome_Mismatch_repair_MMR_directed_by_MSH2_MSH3_MutSbeta__Main_Pathway	Reactome 1.123	-0.011483475	0.751477203
NCI_CDC42_signaling_events_Pathway_(establishment_of_cell_polarity)	NCI 1.123	-0.011457149	0.752028254
reactome_The_fatty_acid_cycling_model_Main_Pathway	Reactome 1.123	-0.011069034	0.760166648
reactome_The_proton_buffering_model_Main_Pathway	Reactome 1.123	-0.011069034	0.760166648
NCI_LPA4_mediated_signaling_events_Main_Pathway	NCI 1.123	-0.009986029	0.783014125
NCI_LPA4_mediated_signaling_events_Pathway_(cAMP_biosynthetic_process)	NCI 1.123	-0.009986029	0.783014125
reactome_Unblocking_of_NMDA_receptor_glutamate_binding_and_activation_Main_Pathway	Reactome 1.123	-0.00984348	0.786035815
reactome_Gluconeogenesis_Main_Pathway	Reactome 1.123	-0.009838276	0.786146185
reactome_Constitutive_Signaling_by_NOTCH1_HD_PEST_Domain_Mutants_Main_Pathway	Reactome 1.123	-0.009834113	0.786234498
reactome_Constitutive_Signaling_by_NOTCH1_PEST_Domain_Mutants_Main_Pathway	Reactome 1.123	-0.009834113	0.786234498
HGF_Pathway_Regulation_of_Cytoskeleton_Cell_Polarity_and_Cell_Motility	Qiagen 1.123	-0.009833679	0.786243694
ErbB_Family_Pathway	Qiagen 1.123	-0.009677684	0.789554355
NCI_Regulation_of_nuclear_SMAD2_3_signaling_Main_Pathway	NCI 1.123	-0.009584377	0.7915364
NCI_Aurora_C_signaling_Main_Pathway	NCI 1.123	-0.009418222	0.795069243
MAPK_Signaling_Pathway_Gene_Expression_Apoptosis_Inflammation_Tumorigenesis_via_MYC_HSF1_STAT2	Qiagen 1.123	-0.008912492	0.80584777
biocarta_sonic_hedgehog_receptor_ptc1_regulates_cell_cycle_Main_Pathway	Biocarta 1.123	-0.008832189	0.807562689
biocarta_sonic_hedgehog_receptor_ptc1_regulates_cell_cycle_Pathway_(re_entry_into_mitotic_cell_cycle)	Biocarta 1.123	-0.008832189	0.807562689
reactome_KSRP_destabilizes_mRNA_Main_Pathway	Reactome 1.123	-0.008584855	0.812850476
MAPK_Family_Pathway_Chromatin_Remodelling	Qiagen 1.123	-0.008298355	0.818986235
reactome_G_alpha_12_13_signalling_events_Main_Pathway	Reactome 1.123	-0.008230019	0.820451372
reactome_Formation_of_HIV_1_elongation_complex_containing_HIV_1_Tat_Main_Pathway	Reactome 1.123	-0.00799561	0.825481939
IL-10_Pathway_IL-10_Responsive_Genes_Transcription_of_BCLXL_Cyclin-D1_D2_D3_Pim1_c-Myc_and_P19(INK4D)_via_STAT3	Qiagen 1.123	-0.007932526	0.826836982
IL-10_Pathway_Inflammatory_Cytokine_Genes_Expression_via_STAT3	Qiagen 1.123	-0.007932526	0.826836982
reactome_Regulation_of_Rheb_GTPase_activity_by_AMPK_Main_Pathway	Reactome 1.123	-0.007916104	0.827189816
reactome_NGF_processing_Main_Pathway	Reactome 1.123	-0.00786467	0.8282951
reactome_NGF_independant_TRKA_activation_Main_Pathway	Reactome 1.123	-0.006960302	0.847783139
bupropion_degradation	Metabolism 1.123	-0.006485248	0.858058117
NCI_E_cadherin_signaling_in_the_nascent_adherens_junction_Pathway_(regulation_of_calcium_dependent_cell_cell_adhesion)	NCI 1.123	-0.006484293	0.858078792
reactome_EPHB_mediated_forward_signaling_Main_Pathway	Reactome 1.123	-0.006443892	0.858953774
reactome_Toxicity_of_botulinum_toxin_type_C_BoNT_C__Main_Pathway	Reactome 1.123	-0.006051167	0.867467963
cAMP_Pathway_Glycolisis	Qiagen 1.123	-0.005526981	0.878855968
biocarta_granzyme_a_mediated_apoptosis_Pathway_(Pathway_degradation_of_GZMB)	Biocarta 1.123	-0.005358034	0.882531812
reactome_SOS_mediated_signalling_Main_Pathway	Reactome 1.123	-0.004772084	0.89529964
KEGG_Jak_STAT_signaling_Main_Pathway	KEGG Adjusted 1.123	-0.004756542	0.895638695
reactome_Mitochondrial_transcription_initiation_Main_Pathway	Reactome 1.123	-0.004026236	0.911590471
biocarta_repression_of_pain_sensation_by_the_transcriptional_regulator_dream_Main_Pathway	Biocarta 1.123	-0.00368691	0.919014731
KEGG_Thyroid_hormone_signaling_Main_Pathway	KEGG Adjusted 1.123	-0.002855586	0.937232163
reactome_temp_Nuclear_Receptor_transcription_pathway	Reactome 1.123	-0.002751167	0.939522898
reactome_Astrocytic_Glutamate_Glutamine_Uptake_And_Metabolism_Main_Pathway	Reactome 1.123	-0.002576195	0.943362515
D-mannose_degradation	Metabolism 1.123	-0.002242442	0.950690034
biocarta_signaling_pathway_from_g_protein_families_Main_Pathway	Biocarta 1.123	-0.001650746	0.963690503
reactome_Cyclin_A_Cdk2_associated_events_at_S_phase_entry_Main_Pathway	Reactome 1.123	-0.000487837	0.989266256
NCI_ErbB1_downstream_signaling_Pathway_(tight_junction_assembly)	NCI 1.123	-0.000352804	0.992237243
Mismatch_Repair_in_Eukaryotes_Pathway	Qiagen 1.123	-0.000213321	0.995306243
carnosine_biosynthesis	Metabolism 1.123	-0.000127149	0.997202297
homocarnosine_biosynthesis	Metabolism 1.123	-0.000127149	0.997202297
reactome_G_alpha_i_signalling_events_Main_Pathway	Reactome 1.123	-6.84E-05	0.998494798
NCI_S1P2_Pathway_(chemotaxis)	NCI 1.123	5.99E-05	0.998680952
reactome_SHC_mediated_signalling_Main_Pathway	Reactome 1.123	0.000112342	0.997528103
reactome_Effects_of_PIP2_hydrolysis_Main_Pathway	Reactome 1.123	0.000721161	0.984133058
NCI_Insulin_mediated_glucose_transport_Main_Pathway	NCI 1.123	0.001016606	0.977634138
reactome_Coenzyme_A_biosynthesis_Main_Pathway	Reactome 1.123	0.00101944	0.977571803
reactome_Nef_Mediated_CD4_Down_regulation_Main_Pathway	Reactome 1.123	0.001095207	0.975905389
pyrimidine_deoxyribonucleotide_phosphorylation	Metabolism 1.123	0.002912468	0.935984511
NCI_Stabilization_and_expansion_of_the_E_cadherin_adherens_junction_Pathway_(establishment_of_epithelial_cell_apical_basal_polarity)	NCI 1.123	0.002963337	0.934868878
NCI_Signaling_events_mediated_by_VEGFR1_and_VEGFR2_Pathway_(cell_proliferation)	NCI 1.123	0.003050997	0.932946661
reactome_SLBP_independent_Processing_of_Histone_Pre_mRNAs_Main_Pathway	Reactome 1.123	0.003612337	0.920647334
biocarta_double_stranded_rna_induced_gene_expression_Pathway_(Pathway_protein_ubiquitination_of_CHUK)	Biocarta 1.123	0.003692028	0.918902703
reactome_Downregulation_of_TGF_beta_receptor_signaling_Main_Pathway	Reactome 1.123	0.003811878	0.916279654
KEGG_MAPK_signaling_Main_Pathway	KEGG Adjusted 1.123	0.003951825	0.913217897
MAPK_Signaling_Pathway_Cell_Motility_Inflammation_Apoptosis_Osmoregulation	Qiagen 1.123	0.00402621	0.911591042
reactome_G2_Phase_Main_Pathway	Reactome 1.123	0.004151562	0.90885031
purine_nucleotides_degradation	Metabolism 1.123	0.004397934	0.90346677
KEGG_Pancreatic_cancer_Main_Pathway	KEGG Adjusted 1.123	0.004966072	0.891069498
reactome_Synthesis_of_12_eicosatetraenoic_acid_derivatives_Main_Pathway	Reactome 1.123	0.005337823	0.882971722
reactome_Hh_ligand_biogenesis_disease_Main_Pathway	Reactome 1.123	0.005537092	0.878636048
reactome_DNA_replication_initiation_Main_Pathway	Reactome 1.123	0.00577626	0.873437078
reactome_Telomere_C_strand_synthesis_initiation_Main_Pathway	Reactome 1.123	0.00577626	0.873437078
reactome_Ubiquitin_Mediated_Degradation_of_Phosphorylated_Cdc25A_Main_Pathway	Reactome 1.123	0.006002361	0.868527142
KEGG_Cell_cycle_Main_Pathway	KEGG Adjusted 1.123	0.006103665	0.866328906
reactome_Advanced_glycosylation_endproduct_receptor_signaling_Main_Pathway	Reactome 1.123	0.006652868	0.854429807
NCI_Retinoic_acid_receptors_mediated_signaling_Pathway_(proteasomal_ubiquitin_dependent_protein_catabolic_process)	NCI 1.123	0.006831359	0.850569575
reactome_degradation_of_AXIN_Main_Pathway	Reactome 1.123	0.006949051	0.848026208
alpha-tocopherol_degradation	Metabolism 1.123	0.007440616	0.837420599
reactome_Creatine_metabolism_Main_Pathway	Reactome 1.123	0.00748235	0.836521494
reactome_Nuclear_Pore_Complex_NPC_Disassembly_Main_Pathway	Reactome 1.123	0.007824037	0.829168533
reactome_Beta_oxidation_of_myristoyl_CoA_to_lauroyl_CoA_Main_Pathway	Reactome 1.123	0.007933251	0.826821405
NCI_CXCR3_mediated_signaling_events_Pathway_(actin_polymerization_or_depolymerization)	NCI 1.123	0.007953991	0.826375844
NCI_p53_Main_Pathway	NCI 1.123	0.009139168	0.801011982
ATM_Pathway_Synaptic_Vesicle_Transport	Qiagen 1.123	0.009203381	0.799643471
biocarta_mechanism_of_protein_import_into_the_nucleus_Main_Pathway	Biocarta 1.123	0.009459879	0.794183116
reactome_ATF6_alpha_activates_chaperone_genes_Main_Pathway	Reactome 1.123	0.009930624	0.784188197
biocarta_cycling_of_ran_in_nucleocytoplasmic_transport_Main_Pathway	Biocarta 1.123	0.010309266	0.776174421
reactome_Vpu_mediated_degradation_of_CD4_Main_Pathway	Reactome 1.123	0.010923581	0.763223545
2-oxoisovalerate_decarboxylation_to_isobutanoyl-CoA	Metabolism 1.123	0.011262421	0.756108123
biocarta_il_2_receptor_beta_chain_in_t_cell_activation_Pathway_(apoptosis)	Biocarta 1.123	0.011284165	0.755652219
cAMP_Pathway_Degradation_of_Cell_Cycle_Regulators	Qiagen 1.123	0.012365831	0.733082784
Ras_Pathway_Golgi_Trafficking_and_Vesicle_Formation	Qiagen 1.123	0.012638979	0.727418794
superpathway_of_pyrimidine_ribonucleotides_ide_novoi_biosynthesis	Metabolism 1.123	0.012651054	0.727168741
KEGG_Nucleotide_excision_repair_Main_Pathway	KEGG Adjusted 1.123	0.013615929	0.70728406
mTOR_Pathway_Autophagy	Qiagen 1.123	0.01424869	0.694350166
KEGG_D_Glutamine_and_D_glutamate_metabolism_Main_Pathway	KEGG Adjusted 1.123	0.01442871	0.690686458
KEGG_Proximal_tubule_bicarbonate_reclamation_Main_Pathway	KEGG Adjusted 1.123	0.01442871	0.690686458
biocarta_ras_independent_pathway_in_nk_cell_mediated_cytotoxicity_Pathway_(positive_regulation_of_natural_killer_cell_mediated_cytotoxicity)	Biocarta 1.123	0.014519744	0.688836507
reactome_p53_Dependent_G1_DNA_Damage_Response_Main_Pathway	Reactome 1.123	0.014541911	0.688386316
NCI_Integrins_in_angiogenesis_Pathway_(angiogenesis)	NCI 1.123	0.014621089	0.686779201
reactome_CDK_mediated_phosphorylation_and_removal_of_Cdc6_Main_Pathway	Reactome 1.123	0.015717356	0.664675576
KEGG_Glycerophospholipid_metabolism_Main_Pathway	KEGG Adjusted 1.123	0.015862475	0.661770772
reactome_temp_Post-translational_modification_synthesis_of_GPI-anchored_proteins	Reactome 1.123	0.015914922	0.660722213
reactome_Vif_mediated_degradation_of_APOBEC3G_Main_Pathway	Reactome 1.123	0.016539295	0.648290659
NCI_FOXA1_transcription_factor_network_Main_Pathway	NCI 1.123	0.016550981	0.648058907
biocarta_downregulated_of_mta_3_in_er_negative_breast_tumors_Main_Pathway	Biocarta 1.123	0.016550981	0.648058907
cAMP_Pathway_Lipolysis	Qiagen 1.123	0.018176236	0.616166688
reactome_Thyroxine_biosynthesis_Main_Pathway	Reactome 1.123	0.018211644	0.61547957
geranylgeranyldiphosphate_biosynthesis	Metabolism 1.123	0.018504072	0.609817782
reactome_Establishment_of_Sister_Chromatid_Cohesion_Main_Pathway	Reactome 1.123	0.019022676	0.599834177
reactome_Vasopressin_like_receptors_Main_Pathway	Reactome 1.123	0.019214172	0.596166455
reactome_NRAGE_signals_death_through_JNK_Main_Pathway	Reactome 1.123	0.019953239	0.582107725
reactome_Vitamin_B2_riboflavin_metabolism_Main_Pathway	Reactome 1.123	0.020665795	0.568701462
NCI_Signaling_events_mediated_by_Stem_cell_factor_receptor_c_Kit__Pathway_(actin_filament_polymerization)	NCI 1.123	0.020849584	0.565267633
Akt_Signaling_Pathway_NFAT_degradation	Qiagen 1.123	0.02144952	0.554128485
reactome_Cytosolic_sulfonation_of_small_molecules_Main_Pathway	Reactome 1.123	0.021701435	0.549483291
ascorbate_recycling_cytosolic	Metabolism 1.123	0.021735017	0.548865491
pyruvate_decarboxylation_to_acetyl_CoA	Metabolism 1.123	0.02222751	0.539844933
reactome_PRC2_methylates_histones_and_DNA_Main_Pathway	Reactome 1.123	0.022241787	0.539584541
biocarta_hop_pathway_in_cardiac_development_Main_Pathway	Biocarta 1.123	0.022392171	0.536845581
biocarta_hop_pathway_in_cardiac_development_Pathway_(cell_differentiation)	Biocarta 1.123	0.022392171	0.536845581
biocarta_hop_pathway_in_cardiac_development_Pathway_(cell_proliferation)	Biocarta 1.123	0.022392171	0.536845581
biocarta_atm_signaling_Main_Pathway	Biocarta 1.123	0.022650979	0.532148279
superpathway_of_pyrimidine_deoxyribonucleoside_salvage	Metabolism 1.123	0.022724919	0.530810109
biocarta_cyclins_and_cell_cycle_regulation_Main_Pathway	Biocarta 1.123	0.024084257	0.506516277
reactome_GAB1_signalosome_Main_Pathway	Reactome 1.123	0.024222799	0.504073451
biocarta_ctcf_first_multivalent_nuclear_factor_Main_Pathway	Biocarta 1.123	0.024777866	0.494348879
UTP_and_CTP_dephosphorylation_II	Metabolism 1.123	0.024947316	0.491400259
reactome_Processive_synthesis_on_the_C_strand_of_the_telomere_Main_Pathway	Reactome 1.123	0.025020721	0.490125866
NCI_TNF_receptor_signaling_pathway__Pathway_(JNK_cascade)	NCI 1.123	0.025393164	0.483687224
BRCA1_Pathway_Homologous_Recombination_Repair	Qiagen 1.123	0.02588049	0.475332204
itrans_transi-farnesyl_diphosphate_biosynthesis	Metabolism 1.123	0.026172864	0.47035774
reactome_Fanconi_Anemia_Main_Pathway	Reactome 1.123	0.026237319	0.469264971
reactome_Resolution_of_AP_sites_via_the_single_nucleotide_replacement_Main_Pathway	Reactome 1.123	0.026276562	0.468600324
reactome_Synthesis_of_dolichyl_phosphate_mannose_Main_Pathway	Reactome 1.123	0.026565274	0.463726584
reactome_Autodegradation_of_Cdh1_by_Cdh1_APC_C_Main_Pathway	Reactome 1.123	0.026996854	0.456493926
WNT_Pathway	Qiagen 1.123	0.027143619	0.454048845
reactome_G_beta_gamma_signalling_through_PI3Kgamma_Main_Pathway	Reactome 1.123	0.0274139	0.449565361
reactome_Activation_of_BIM_and_translocation_to_mitochondria_Main_Pathway	Reactome 1.123	0.027681093	0.44515785
NCI_Fanconi_anemia_Main_Pathway	NCI 1.123	0.027851801	0.442354828
NCI_Plexin_D1_Signaling_Pathway_(endothelial_cell_migration)	NCI 1.123	0.028214616	0.436431003
cAMP_Pathway_Cytokine_Production	Qiagen 1.123	0.028308353	0.434907968
superpathway_of_melatonin_degradation	Metabolism 1.123	0.028469066	0.432303865
cAMP_Pathway_eNOS_Signaling_Cardiovascular_Homeostasis	Qiagen 1.123	0.028688001	0.428770882
reactome_Activation_of_ATR_in_response_to_replication_stress_Main_Pathway	Reactome 1.123	0.029361516	0.418007965
NCI_Nongenotropic_Androgen_signaling_Main_Pathway	NCI 1.123	0.03002968	0.407489111
reactome_RNA_Polymerase_III_Transcription_Termination_Main_Pathway	Reactome 1.123	0.030169769	0.405303851
mTOR_Pathway_Translation_Elongation	Qiagen 1.123	0.030199586	0.404839633
NCI_Endothelins_Pathway_(regulation_of_vascular_smooth_muscle_contraction)	NCI 1.123	0.030597353	0.398677269
biocarta_phospholipids_as_signalling_intermediaries_Pathway_(cell_proliferation)	Biocarta 1.123	0.030597353	0.398677269
biocarta_phospholipids_as_signalling_intermediaries_Pathway_(cell_survival)	Biocarta 1.123	0.030597353	0.398677269
reactome_Signaling_by_NOTCH4_Main_Pathway	Reactome 1.123	0.03084411	0.394882903
reactome_RNA_Polymerase_III_Chain_Elongation_Main_Pathway	Reactome 1.123	0.031300118	0.387928489
reactome_Degradation_of_beta_catenin_by_the_destruction_complex_Main_Pathway	Reactome 1.123	0.031587376	0.383586125
reactome_E2F_enabled_inhibition_of_pre_replication_complex_formation_Main_Pathway	Reactome 1.123	0.032298129	0.372970289
reactome_Regulation_of_gene_expression_in_endocrine_committed_NEUROG3_progenitor_cells_Main_Pathway	Reactome 1.123	0.032696184	0.367105059
NCI_Reelin_signaling_Main_Pathway	NCI 1.123	0.032738019	0.366491986
KEGG_Peroxisome_Main_Pathway	KEGG Adjusted 1.123	0.032990329	0.362807981
lipoate_biosynthesis_and_incorporation	Metabolism 1.123	0.033160071	0.360342632
reactome_Leukotriene_receptors_Main_Pathway	Reactome 1.123	0.033528341	0.355030043
NCI_E_cadherin_signaling_in_the_nascent_adherens_junction_Pathway_(regulation_of_actin_nucleation)	NCI 1.123	0.034757034	0.337664425
biocarta_il_4_signaling_Pathway_(cell_survival)	Biocarta 1.123	0.034789548	0.337212417
pyrimidine_deoxyribonucleosides_salvage	Metabolism 1.123	0.034884931	0.335888631
reactome_Mismatch_repair_MMR_directed_by_MSH2_MSH6_MutSalpha__Main_Pathway	Reactome 1.123	0.034909559	0.335547379
NCI_VEGFR3_signaling_in_lymphatic_endothelium_Main_Pathway	NCI 1.123	0.0352642	0.330658014
KEGG_Adipocytokine_signaling_Main_Pathway	KEGG Adjusted 1.123	0.03571134	0.324559311
biocarta_yaci_and_bcma_stimulation_of_b_cell_immune_responses_Main_Pathway	Biocarta 1.123	0.035935814	0.321525365
reactome_Displacement_of_DNA_glycosylase_by_APE1_Main_Pathway	Reactome 1.123	0.037866019	0.296202242
reactome_Oxygen_dependent_proline_hydroxylation_of_Hypoxia_inducible_Factor_Alpha_Main_Pathway	Reactome 1.123	0.038169939	0.292339829
NCI_Plexin_D1_Signaling_Pathway_(receptor_recycling)	NCI 1.123	0.038287995	0.290848635
NCI_Glypican_1_network_Pathway_(BMP_signaling_pathway)	NCI 1.123	0.038342083	0.290167155
NCI_Validated_targets_of_C_MYC_transcriptional_activation_Pathway_(Pathway_rRNA_transcription_via_MAX)	NCI 1.123	0.038641018	0.286420046
KEGG_Porphyrin_and_chlorophyll_metabolism_Main_Pathway	KEGG Adjusted 1.123	0.038661084	0.286169696
KEGG_Phenylalanine_tyrosine_and_tryptophan_biosynthesis_Main_Pathway	KEGG Adjusted 1.123	0.040149594	0.26800923
reactome_Leading_Strand_Synthesis_Main_Pathway	Reactome 1.123	0.040223596	0.267127479
reactome_Processive_synthesis_on_the_lagging_strand_Main_Pathway	Reactome 1.123	0.040223596	0.267127479
reactome_Gap_junction_assembly_Main_Pathway	Reactome 1.123	0.040631239	0.262305992
L-cysteine_degradation_I	Metabolism 1.123	0.040682973	0.261698418
methionine_salvage	Metabolism 1.123	0.040823252	0.260055835
reactome_L1CAM_interactions_Main_Pathway	Reactome 1.123	0.040826332	0.260019851
biocarta_role_of_mitochondria_in_apoptotic_signaling_Main_Pathway	Biocarta 1.123	0.041643305	0.250596065
KEGG_Aminoacyl_tRNA_biosynthesis_Main_Pathway	KEGG Adjusted 1.123	0.041944378	0.247183941
reactome_Platelet_Adhesion_to_exposed_collagen_Main_Pathway	Reactome 1.123	0.042199658	0.244316352
NCI_ALK2_signaling_events_Main_Pathway	NCI 1.123	0.042233516	0.243937777
reactome_Synthesis_secretion_and_inactivation_of_Glucagon_like_Peptide_1_GLP_1__Main_Pathway	Reactome 1.123	0.042355694	0.242575107
KEGG_Adherens_junction_Main_Pathway	KEGG Adjusted 1.123	0.042522161	0.240727074
NAD_phosphorylation_and_dephosphorylation	Metabolism 1.123	0.042583816	0.240045133
reactome_snRNP_Assembly_Main_Pathway	Reactome 1.123	0.042682978	0.238951189
reactome_SCF_Skp2_mediated_degradation_of_p27_p21_Main_Pathway	Reactome 1.123	0.042876605	0.236825258
NCI_Regulation_of_Androgen_receptor_activity_Pathway_(Pathway_positive_regulation_of_transcription_via_GATA2)	NCI 1.123	0.04299014	0.235584917
biocarta_how_does_salmonella_hijack_a_cell_Main_Pathway	Biocarta 1.123	0.043629416	0.228686637
biocarta_how_does_salmonella_hijack_a_cell_Pathway_(lamellipodium_assembly)	Biocarta 1.123	0.043629416	0.228686637
Chromatin_Pathway	Qiagen 1.123	0.044024743	0.224493254
KEGG_Homologous_recombination_Main_Pathway	KEGG Adjusted 1.123	0.044597574	0.218514783
KEGG_Retrograde_endocannabinoid_signaling_Main_Pathway	KEGG Adjusted 1.123	0.044825558	0.216167423
reactome_Cleavage_of_the_damaged_purine_Main_Pathway	Reactome 1.123	0.045240767	0.211939022
reactome_Recognition_and_association_of_DNA_glycosylase_with_site_containing_an_affected_purine_Main_Pathway	Reactome 1.123	0.045240767	0.211939022
reactome_Fatty_acids_Main_Pathway	Reactome 1.123	0.046213199	0.202270156
reactome_p130Cas_linkage_to_MAPK_signaling_for_integrins_Main_Pathway	Reactome 1.123	0.046296246	0.201459541
reactome_Sperm_Oocyte_Membrane_Binding_Main_Pathway	Reactome 1.123	0.046521645	0.19927136
reactome_TRAF6_mediated_induction_of_TAK1_complex_Main_Pathway	Reactome 1.123	0.047206412	0.192730032
KEGG_Mismatch_repair_Main_Pathway	KEGG Adjusted 1.123	0.047940691	0.185892206
reactome_Glucose_transport_Main_Pathway	Reactome 1.123	0.048102318	0.184411426
reactome_EPHA_mediated_growth_cone_collapse_Main_Pathway	Reactome 1.123	0.048883208	0.177379733
reactome_ADP_signalling_through_P2Y_purinoceptor_1_Main_Pathway	Reactome 1.123	0.049000063	0.176344862
reactome_Heme_biosynthesis_Main_Pathway	Reactome 1.123	0.049162154	0.174916831
reactome_Xenobiotics_Main_Pathway	Reactome 1.123	0.049289404	0.173801799
Interferon_Pathway	Qiagen 1.123	0.049432063	0.172558055
aspirin-triggered_lipoxin_biosynthesis	Metabolism 1.123	0.049536323	0.171653289
aspirin_triggered_resolvin_D_biosynthesis	Metabolism 1.123	0.049536323	0.171653289
aspirin_triggered_resolvin_E_biosynthesis	Metabolism 1.123	0.049536323	0.171653289
reactome_Signaling_by_NOTCH3_Main_Pathway	Reactome 1.123	0.04982674	0.169151764
reactome_Polo_like_kinase_mediated_events_Main_Pathway	Reactome 1.123	0.050032832	0.167393208
chondroitin_sulfate_degradation_metazoa	Metabolism 1.123	0.050138368	0.166498001
EGF_Pathway_Cytoskeleton_Regulation	Qiagen 1.123	0.050782931	0.161108341
reactome_Orc1_removal_from_chromatin_Main_Pathway	Reactome 1.123	0.050823734	0.160771635
NCI_Alpha_synuclein_signaling_Pathway_(Pathway_negative_regulation_of_transcription_via_TOR1A_SNCA_STUB1_FKBP1A)	NCI 1.123	0.051049993	0.158914181
NCI_Alpha_synuclein_signaling_Pathway_(Pathway_positive_regulation_of_gene_specific_transcription_via_TOR1A_SNCA_FKBP1A_STUB1)	NCI 1.123	0.051049993	0.158914181
NCI_Alpha_synuclein_signaling_Pathway_(protein_targeting_to_lysosome)	NCI 1.123	0.051049993	0.158914181
biocarta_signal_dependent_regulation_of_myogenesis_by_corepressor_mitr_Main_Pathway	Biocarta 1.123	0.051168569	0.157947242
acetone_degradation_I_to_methylglyoxal	Metabolism 1.123	0.051177805	0.157872111
tetrahydrobiopterin_ide_novoi_biosynthesis	Metabolism 1.123	0.051412469	0.155972316
reactome_Elongation_arrest_and_recovery_Main_Pathway	Reactome 1.123	0.051739407	0.153354424
reactome_HIV_elongation_arrest_and_recovery_Main_Pathway	Reactome 1.123	0.051739407	0.153354424
reactome_Pausing_and_recovery_of_HIV_elongation_Main_Pathway	Reactome 1.123	0.051739407	0.153354424
biocarta_chaperones_modulate_interferon_signaling_Main_Pathway	Biocarta 1.123	0.052048738	0.150908342
VEGF_Pathway_Prostaglandin_Production	Qiagen 1.123	0.052533618	0.147133955
IL-2_Pathway_Gene_Expression_via_FYN_LYN_RPS6KB1_PTK2B	Qiagen 1.123	0.052902557	0.144310664
KEGG_Mineral_absorption_Main_Pathway	KEGG Adjusted 1.123	0.053280515	0.141461523
NCI_p53_Pathway_(apoptosis)	NCI 1.123	0.054039154	0.135873144
biocarta_e2f1_destruction_Main_Pathway	Biocarta 1.123	0.05421455	0.134605664
reactome_Polymerase_switching_Main_Pathway	Reactome 1.123	0.054348015	0.133647322
reactome_Polymerase_switching_on_the_C_strand_of_the_telomere_Main_Pathway	Reactome 1.123	0.054348015	0.133647322
biocarta_rho_selective_guanine_exchange_factor_akap13_mediates_stress_fiber_formation_Main_Pathway	Biocarta 1.123	0.054352677	0.133613943
NCI_ATM_Pathway_(chromatin_remodeling)	NCI 1.123	0.054608923	0.131789104
tryptophan_degradation_X_mammalian_via_tryptamine	Metabolism 1.123	0.054754304	0.130762387
reactome_GABA_synthesis_release_reuptake_and_degradation_Main_Pathway	Reactome 1.123	0.054849837	0.13009109
biocarta_phospholipids_as_signalling_intermediaries_Pathway_(lamellipodium_assembly)	Biocarta 1.123	0.055154827	0.127965815
reactome_Uptake_and_function_of_anthrax_toxins_Main_Pathway	Reactome 1.123	0.05521634	0.127540455
reactome_Sialic_acid_metabolism_Main_Pathway	Reactome 1.123	0.05541328	0.126186009
NCI_IL8_and_CXCR2_mediated_signaling_events_Pathway_(Pathway_degradation_of_CXCL8)	NCI 1.123	0.055759979	0.12382879
biocarta_mets_affect_on_macrophage_differentiation_Pathway_(RNA_processing)	Biocarta 1.123	0.055838577	0.1232992
acyl-CoA_hydrolysis	Metabolism 1.123	0.056023268	0.122061706
reactome_Cdc20_Phospho_APC_C_mediated_degradation_of_Cyclin_A_Main_Pathway	Reactome 1.123	0.056075373	0.121714345
reactome_APC_C_Cdc20_mediated_degradation_of_Securin_Main_Pathway	Reactome 1.123	0.056079786	0.121684961
biocarta_phospholipids_as_signalling_intermediaries_Pathway_(actin_filament_organization)	Biocarta 1.123	0.056332978	0.120008311
biocarta_phospholipids_as_signalling_intermediaries_Pathway_(chemotaxis)	Biocarta 1.123	0.056332978	0.120008311
biocarta_il_4_signaling_Pathway_(cell_proliferation)	Biocarta 1.123	0.056347002	0.119915979
reactome_Acetylcholine_regulates_insulin_secretion_Main_Pathway	Reactome 1.123	0.05675307	0.117266349
reactome_Ephrin_signaling_Main_Pathway	Reactome 1.123	0.057295279	0.113800166
biocarta_activation_of_pkc_through_g_protein_coupled_receptors_Main_Pathway	Biocarta 1.123	0.057633028	0.111682064
NCI_Alpha4_beta1_integrin_signaling_events_Pathway_(cell_migration)	NCI 1.123	0.058286337	0.107673225
FLT3_Signaling_Pathway_Transcription_via_ELK3_MAPK12_CREB3_STAT2	Qiagen 1.123	0.058375667	0.107134025
NCI_Arf6_downstream_Pathway_(liver_development)	NCI 1.123	0.058605746	0.105755091
NCI_Arf6_downstream_Pathway_(myoblast_fusion)	NCI 1.123	0.058605746	0.105755091
NCI_Arf6_downstream_Pathway_(regulation_of_epithelial_cell_migration)	NCI 1.123	0.058605746	0.105755091
NCI_Arf6_downstream_Pathway_(substrate_adhesion_dependent_cell_spreading)	NCI 1.123	0.058605746	0.105755091
NCI_Arf6_trafficking_events_Pathway_(clathrin_independent_pinocytosis)	NCI 1.123	0.058605746	0.105755091
NCI_Arf6_trafficking_events_Pathway_(positive_regulation_of_endocytosis)	NCI 1.123	0.058605746	0.105755091
NCI_Arf6_trafficking_events_Pathway_(receptor_recycling)	NCI 1.123	0.058605746	0.105755091
spermidine_biosynthesis	Metabolism 1.123	0.059199793	0.102259723
NCI_PLK1_signaling_events_Pathway_(chromosome_segregation)	NCI 1.123	0.059442766	0.100856776
cAMP_Pathway_Cell_Survival	Qiagen 1.123	0.0600292	0.097533684
reactome_G_alpha_z_signalling_events_Main_Pathway	Reactome 1.123	0.060165586	0.096773493
biocarta_basic_mechanism_of_action_of_ppara_pparb_d_and_pparg_and_effects_on_gene_expression_Main_Pathway	Biocarta 1.123	0.060394908	0.095505968
KEGG_Hepatitis_C_Main_Pathway	KEGG Adjusted 1.123	0.060973461	0.092367056
reactome_Prefoldin_mediated_transfer_of_substrate_to_CCT_TriC_Main_Pathway	Reactome 1.123	0.061509301	0.089534158
biocarta_inhibition_of_cellular_proliferation_by_gleevec_Main_Pathway	Biocarta 1.123	0.061926735	0.087375991
2-amino-3-carboxymuconate_semialdehyde_degradation_to_glutaryl-CoA	Metabolism 1.123	0.062083378	0.086577025
KEGG_B_cell_receptor_signaling_Main_Pathway	KEGG Adjusted 1.123	0.062475092	0.084604816
biocarta_inhibition_of_matrix_metalloproteinases_Main_Pathway	Biocarta 1.123	0.062977349	0.082129292
biocarta_inhibition_of_matrix_metalloproteinases_Pathway_(Pathway_degradation_of_RECK_TIMP4_MMP14_TIMP2_TIMP1_TIMP3)	Biocarta 1.123	0.062977349	0.082129292
reactome_Phosphorylation_of_proteins_involved_in_the_G2_M_transition_by_Cyclin_A_Cdc2_complexes_Main_Pathway	Reactome 1.123	0.063139537	0.081342538
KEGG_RNA_transport_Main_Pathway	KEGG Adjusted 1.123	0.063217645	0.080965833
NCI_Signaling_events_mediated_by_HDAC_Class_I_Main_Pathway	NCI 1.123	0.063310947	0.080517699
KEGG_Endocytosis_Main_Pathway	KEGG Adjusted 1.123	0.063508524	0.079575363
NCI_ATM_Pathway_(double_strand_break_repair_via_nonhomologous_end_joining)	NCI 1.123	0.063946772	0.077517082
superpathway_of_geranylgeranyldiphosphate_biosynthesis_I_via_mevalonate	Metabolism 1.123	0.064243806	0.076146798
cAMP_Pathway_Cell_Proliferation	Qiagen 1.123	0.064777533	0.073734179
KEGG_Tryptophan_metabolism_Main_Pathway	KEGG Adjusted 1.123	0.064937939	0.073021406
reactome_Hydrolysis_of_LPC_Main_Pathway	Reactome 1.123	0.065055659	0.072501898
NCI_Aurora_A_signaling_Main_Pathway	NCI 1.123	0.065333944	0.071285806
reactome_Digestion_of_dietary_lipid_Main_Pathway	Reactome 1.123	0.065484623	0.070634341
reactome_NOTCH1_Intracellular_Domain_Regulates_Transcription_Main_Pathway	Reactome 1.123	0.065963683	0.068595422
biocarta_transcription_regulation_by_methyltransferase_of_carm1_Main_Pathway	Biocarta 1.123	0.066306487	0.067166252
biocarta_cdk_regulation_of_dna_replication_Main_Pathway	Biocarta 1.123	0.066408079	0.066747441
reactome_Abortive_elongation_of_HIV_1_transcript_in_the_absence_of_Tat_Main_Pathway	Reactome 1.123	0.066568944	0.066088667
NCI_PLK1_signaling_events_Pathway_(positive_regulation_of_microtubule_depolymerization)	NCI 1.123	0.067269542	0.063281641
NCI_PLK1_signaling_events_Pathway_(cytokinesis)	NCI 1.123	0.067604214	0.061975861
biocarta_cd40l_signaling_Main_Pathway	Biocarta 1.123	0.06801962	0.060386117
biocarta_cd40l_signaling_Pathway_(Pathway_protein_ubiquitination_of_TNFAIP3_MAP3K1_MAP4K4)	Biocarta 1.123	0.06801962	0.060386117
reactome_Activation_of_DNA_fragmentation_factor_Main_Pathway	Reactome 1.123	0.068478623	0.058668915
NCI_CD40_CD40L_signaling_Pathway_(B_cell_affinity_maturation)	NCI 1.123	0.068657773	0.058009759
NCI_CD40_CD40L_signaling_Pathway_(plasma_cell_differentiation)	NCI 1.123	0.068657773	0.058009759
NCI_Plasma_membrane_estrogen_receptor_signaling_Pathway_(MAPKKK_cascade)	NCI 1.123	0.068754477	0.057656512
KEGG_Renin_angiotensin_system_Main_Pathway	KEGG Adjusted 1.123	0.068864168	0.057257985
KEGG_Primary_bile_acid_biosynthesis_Main_Pathway	KEGG Adjusted 1.123	0.068867836	0.057244698
reactome_Acyl_chain_remodelling_of_PC_Main_Pathway	Reactome 1.123	0.069390333	0.055378004
KEGG_Cytokine_cytokine_receptor_interaction_Main_Pathway	KEGG Adjusted 1.123	0.069464951	0.055115597
reactome_Telomere_C_strand_Lagging_Strand_Synthesis_Main_Pathway	Reactome 1.123	0.069510925	0.054954437
reactome_Phenylalanine_and_tyrosine_catabolism_Main_Pathway	Reactome 1.123	0.069636203	0.054517275
NCI_Regulation_of_Ras_family_activation_Main_Pathway	NCI 1.123	0.069836645	0.053823843
reactome_Regulation_of_KIT_signaling_Main_Pathway	Reactome 1.123	0.0699061	0.053585284
NCI_N_cadherin_signaling_events_Pathway_(regulation_of_synapse_organization)	NCI 1.123	0.070082587	0.052983062
reactome_Transport_of_nucleotide_sugars_Main_Pathway	Reactome 1.123	0.070138513	0.052793408
progesterone_biosynthesis	Metabolism 1.123	0.070425504	0.051829065
biocarta_role_of_mal_in_rho_mediated_activation_of_srf_Main_Pathway	Biocarta 1.123	0.070496289	0.051593489
NCI_IL2_signaling_events_mediated_by_PI3K_Pathway_(cell_survival)	NCI 1.123	0.071144363	0.049477959
reactome_HATs_acetylate_histones_Main_Pathway	Reactome 1.123	0.071231463	0.049199251
KEGG_Wnt_signaling_Main_Pathway	KEGG Adjusted 1.123	0.071960383	0.046917957
reactome_Processing_of_Intronless_Pre_mRNAs_Main_Pathway	Reactome 1.123	0.072148997	0.046342333
NCI_Endothelins_Main_Pathway	NCI 1.123	0.072516371	0.045238186
BRCA1_Pathway_Chromatin_Remodeling	Qiagen 1.123	0.07290181	0.044103623
reactome_Pausing_and_recovery_of_Tat_mediated_HIV_elongation_Main_Pathway	Reactome 1.123	0.073095241	0.043543343
reactome_Tat_mediated_HIV_elongation_arrest_and_recovery_Main_Pathway	Reactome 1.123	0.073095241	0.043543343
cAMP_Pathway_Regulation_of_Cytoskeleton	Qiagen 1.123	0.073451718	0.042526505
NCI_Plasma_membrane_estrogen_receptor_signaling_Pathway_(cAMP_biosynthetic_process)	NCI 1.123	0.073453969	0.042520147
reactome_Packaging_Of_Telomere_Ends_Main_Pathway	Reactome 1.123	0.074158042	0.040570866
biocarta_tpo_signaling_Main_Pathway	Biocarta 1.123	0.074829451	0.038782977
NCI_Fanconi_anemia_Pathway_(regulation_of_double_strand_break_repair_via_homologous_recombination)	NCI 1.123	0.075593233	0.036830779
reactome_degradation_of_DVL_Main_Pathway	Reactome 1.123	0.07562182	0.036759363
ATM_Pathway_NF-kB_Pathway	Qiagen 1.123	0.07581056	0.036290806
NCI_VEGFR1_specific_signals_Main_Pathway	NCI 1.123	0.076001736	0.035821389
reactome_ECM_proteoglycans_Main_Pathway	Reactome 1.123	0.076583081	0.034425577
acyl_carrier_protein_metabolism	Metabolism 1.123	0.077396074	0.032551533
reactome_E2F_mediated_regulation_of_DNA_replication_Main_Pathway	Reactome 1.123	0.07795315	0.031318363
reactome_G1_S_Specific_Transcription_Main_Pathway	Reactome 1.123	0.07795315	0.031318363
mTOR_Pathway_Ribosome_Biogenesis	Qiagen 1.123	0.078003217	0.031209516
TRAF_Pathway_Gene_Expression_via_FOS_JUN	Qiagen 1.123	0.078184548	0.030818011
biocarta_hypoxia_inducible_factor_in_the_cardivascular_system_Main_Pathway	Biocarta 1.123	0.078374039	0.030413391
NCI_PLK1_signaling_events_Pathway_(regulation_of_centriole_centriole_cohesion)	NCI 1.123	0.078546709	0.030048664
NCI_Signaling_mediated_by_p38_gamma_and_p38_delta_Main_Pathway	NCI 1.123	0.078601079	0.0299346
reactome_Recycling_of_eIF2_GDP_Main_Pathway	Reactome 1.123	0.079777419	0.02755613
KEGG_Pyruvate_metabolism_Main_Pathway	KEGG Adjusted 1.123	0.0802443	0.026658257
NCI_CXCR4_mediated_signaling_events_Pathway_(establishment_of_cell_polarity)	NCI 1.123	0.080447647	0.026275148
biocarta_keratinocyte_differentiation_Pathway_(keratinocyte_differentiation)	Biocarta 1.123	0.081156569	0.024976429
reactome_Glucagon_type_ligand_receptors_Main_Pathway	Reactome 1.123	0.081480057	0.024402484
KEGG_Inositol_phosphate_metabolism_Main_Pathway	KEGG Adjusted 1.123	0.082080901	0.023366674
reactome_Formation_of_tubulin_folding_intermediates_by_CCT_TriC_Main_Pathway	Reactome 1.123	0.082341126	0.022930021
Growth_Hormone_Signaling_Pathway_Cell_Survival	Qiagen 1.123	0.082415555	0.02280644
KEGG_Pyrimidine_metabolism_Main_Pathway	KEGG Adjusted 1.123	0.082418183	0.022802086
reactome_Hexose_uptake_Main_Pathway	Reactome 1.123	0.082623537	0.022464163
KEGG_Citrate_cycle_TCA_cycle__Main_Pathway	KEGG Adjusted 1.123	0.082923031	0.021979117
biocarta_il_6_signaling_Main_Pathway	Biocarta 1.123	0.08316662	0.021591344
fatty_acid_biosynthesis_initiation	Metabolism 1.123	0.083281318	0.021410823
UMP_biosynthesis	Metabolism 1.123	0.083379878	0.021256749
JAK-STAT_Pathway_IFN-Inducible_Gene_Expression_via_STAT2_STAT1	Qiagen 1.123	0.084829958	0.019098873
reactome_NOSTRIN_mediated_eNOS_trafficking_Main_Pathway	Reactome 1.123	0.085278346	0.01847151
reactome_Hedgehog_ligand_biogenesis_Main_Pathway	Reactome 1.123	0.085466778	0.018213285
reactome_Integrin_alphaIIb_beta3_signaling_Main_Pathway	Reactome 1.123	0.085565003	0.018079932
reactome_Beta_oxidation_of_lauroyl_CoA_to_decanoyl_CoA_CoA_Main_Pathway	Reactome 1.123	0.085595209	0.018039097
NCI_PLK1_signaling_events_Pathway_(metaphase_plate_congression)	NCI 1.123	0.085869939	0.017671369
NCI_FAS_CD95_signaling_Pathway_(neuron_projection_development)	NCI 1.123	0.086071814	0.017405354
reactome_Attachment_of_GPI_anchor_to_uPAR_Main_Pathway	Reactome 1.123	0.086282198	0.017131861
reactome_Activation_of_the_pre_replicative_complex_Main_Pathway	Reactome 1.123	0.086383229	0.017001867
NCI_Trk_receptor_signaling_mediated_by_PI3K_and_PLC_gamma_Main_Pathway	NCI 1.123	0.086570495	0.016763199
reactome_Budding_and_maturation_of_HIV_virion_Main_Pathway	Reactome 1.123	0.08772703	0.015353239
NCI_Trk_receptor_signaling_mediated_by_PI3K_and_PLC_gamma_Pathway_(regulation_of_long_term_neuronal_synaptic_plasticity)	NCI 1.123	0.088082307	0.014941562
NCI_CXCR4_mediated_signaling_events_Pathway_(actin_filament_depolymerization)	NCI 1.123	0.088195667	0.014812264
KEGG_Spliceosome_Main_Pathway	KEGG Adjusted 1.123	0.088648726	0.014305281
cAMP_Pathway_Fatty_Acid_Metabolism	Qiagen 1.123	0.088710201	0.014237679
UDP-iNi-acetyl-D-glucosamine_biosynthesis_II	Metabolism 1.123	0.089035995	0.013884094
reactome_Hormone_sensitive_lipase_HSL_mediated_triacylglycerol_hydrolysis_Main_Pathway	Reactome 1.123	0.090042209	0.012840419
reactome_ATM_mediated_phosphorylation_of_repair_proteins_Main_Pathway	Reactome 1.123	0.090288059	0.012596197
phenylalanine_degradationtyrosine_biosynthesis	Metabolism 1.123	0.09068114	0.012214241
GSK3_Signaling_Pathway_b-CTNN_Degradation	Qiagen 1.123	0.09080881	0.012092406
cAMP_Pathway_Oncogenesis	Qiagen 1.123	0.091110768	0.01180852
KEGG_SNARE_interactions_in_vesicular_transport_Main_Pathway	KEGG Adjusted 1.123	0.091165663	0.011757548
reactome_Condensation_of_Prophase_Chromosomes_Main_Pathway	Reactome 1.123	0.091674756	0.011294045
reactome_Cross_presentation_of_soluble_exogenous_antigens_endosomes__Main_Pathway	Reactome 1.123	0.091821899	0.011163131
125-dihydroxyvitamin_Dsub3sub_biosynthesis	Metabolism 1.123	0.091856093	0.011132901
reactome_ER_Quality_Control_Compartment_ERQC__Main_Pathway	Reactome 1.123	0.091880947	0.011110974
reactome_Thrombin_signalling_through_proteinase_activated_receptors_PARs__Main_Pathway	Reactome 1.123	0.092427065	0.010638742
NCI_Regulation_of_retinoblastoma_protein_Main_Pathway	NCI 1.123	0.092507894	0.010570383
guanosine_deoxyribonucleotides_ide_novoi_biosynthesis	Metabolism 1.123	0.09258261	0.010507542
NCI_Alpha_synuclein_signaling_Pathway_(neuron_apoptosis)	NCI 1.123	0.092635451	0.010463299
glutaryl-CoA_degradation	Metabolism 1.123	0.093484988	0.009774358
NCI_Posttranslational_regulation_of_adherens_junction_stability_and_dissassembly_Main_Pathway	NCI 1.123	0.093911781	0.009443714
NCI_Validated_transcriptional_targets_of_deltaNp63_isoforms_Pathway_(Pathway_degradation_of_TP63)	NCI 1.123	0.094004551	0.009373175
reactome_Activation_of_PPARGC1A_PGC_1alpha_by_phosphorylation_Main_Pathway	Reactome 1.123	0.094184713	0.009237525
reactome_Nectin_Necl_trans_heterodimerization_Main_Pathway	Reactome 1.123	0.094634034	0.008906804
reactome_SIRT1_negatively_regulates_rRNA_Expression_Main_Pathway	Reactome 1.123	0.094719267	0.008845274
reactome_Response_to_elevated_platelet_cytosolic_Ca2__Main_Pathway	Reactome 1.123	0.094812775	0.008778205
biocarta_toll_like_receptor_Pathway_(Pathway_protein_ubiquitination_of_CHUK_MAP3K1)	Biocarta 1.123	0.095362997	0.008392666
biocarta_multiple_antiapoptotic_pathways_from_igf_1r_signaling_lead_to_bad_phosphorylation_Main_Pathway	Biocarta 1.123	0.09577497	0.00811397
NCI_Osteopontin_mediated_events_Pathway_(bone_resorption)	NCI 1.123	0.09603487	0.007942431
asparagine_degradation	Metabolism 1.123	0.096595356	0.007583489
reactome_Transport_of_nucleosides_and_free_purine_and_pyrimidine_bases_across_the_plasma_membrane_Main_Pathway	Reactome 1.123	0.096652653	0.007547626
NCI_EPHA_forward_signaling_Pathway_(proteasomal_ubiquitin_dependent_protein_catabolic_process)	NCI 1.123	0.096850397	0.007425017
NCI_a6b1_and_a6b4_Integrin_signaling_Pathway_(hemidesmosome_assembly)	NCI 1.123	0.097064054	0.007294547
reactome_RNA_Polymerase_I_Transcription_Initiation_Main_Pathway	Reactome 1.123	0.097147065	0.007244414
reactome_G_beta_gamma_signalling_through_PLC_beta_Main_Pathway	Reactome 1.123	0.097187386	0.007220173
NCI_a4b7_Integrin_signaling_Main_Pathway	NCI 1.123	0.097221632	0.007199643
reactome_Separation_of_Sister_Chromatids_Main_Pathway	Reactome 1.123	0.097268573	0.007171586
reactome_Respiratory_electron_transport_Main_Pathway	Reactome 1.123	0.097459645	0.007058389
reactome_RNA_Polymerase_I_Chain_Elongation_Main_Pathway	Reactome 1.123	0.097976301	0.006760285
reactome_Synthesis_of_glycosylphosphatidylinositol_GPI__Main_Pathway	Reactome 1.123	0.098159748	0.006657186
reactome_Release_of_Hh_Np_from_the_secreting_cell_Main_Pathway	Reactome 1.123	0.098863464	0.006274653
FLT3_Signaling_Pathway	Qiagen 1.123	0.099659794	0.005865686
NCI_PLK1_signaling_events_Main_Pathway	NCI 1.123	0.100316091	0.005546835
reactome_Ficolins_bind_to_repetitive_carbohydrate_structures_on_the_target_cell_surface_Main_Pathway	Reactome 1.123	0.100585716	0.00542043
NCI_PLK1_signaling_events_Pathway_(spindle_assembly)	NCI 1.123	0.101008553	0.005227417
NCI_IL12_mediated_signaling_events_Main_Pathway	NCI 1.123	0.101039589	0.005213497
Circadian_Pathway	Qiagen 1.123	0.101085243	0.005193081
reactome_Cleavage_of_Growing_Transcript_in_the_Termination_Region_Main_Pathway	Reactome 1.123	0.101193104	0.005145134
reactome_mRNA_3_end_processing_Main_Pathway	Reactome 1.123	0.101193104	0.005145134
cardiolipin_biosynthesis	Metabolism 1.123	0.101517488	0.005003334
NCI_CDC42_signaling_events_Pathway_(RNA_splicing)	NCI 1.123	0.10173441	0.004910487
NCI_Signaling_events_mediated_by_Stem_cell_factor_receptor_c_Kit__Pathway_(cell_migration)	NCI 1.123	0.101976284	0.004808796
reactome_RNA_Polymerase_I_Promoter_Escape_Main_Pathway	Reactome 1.123	0.10201551	0.004792485
reactome_ER_Phagosome_Main_Pathway	Reactome 1.123	0.102245932	0.004697674
NCI_Thromboxane_A2_receptor_signaling_Pathway_(JNK_cascade)	NCI 1.123	0.102286649	0.004681097
reactome_Resolution_of_Sister_Chromatid_Cohesion_Main_Pathway	Reactome 1.123	0.102326239	0.004665031
reactome_Autodegradation_of_the_E3_ubiquitin_ligase_COP1_Main_Pathway	Reactome 1.123	0.102569692	0.00456732
biocarta_egf_signaling_Main_Pathway	Biocarta 1.123	0.102825531	0.004466635
NCI_PLK1_signaling_events_Pathway_(proteasomal_ubiquitin_dependent_protein_catabolic_process)	NCI 1.123	0.102920665	0.004429711
reactome_Transport_of_vitamins_nucleosides_and_related_molecules_Main_Pathway	Reactome 1.123	0.103331118	0.004273545
zymosterol_biosynthesis	Metabolism 1.123	0.104146583	0.003977979
reactome_Mitotic_Prometaphase_Main_Pathway	Reactome 1.123	0.104880007	0.003728107
cAMP_Pathway_Endothelial_Cell_Regulation	Qiagen 1.123	0.105865738	0.003414704
NCI_Signaling_events_mediated_by_Stem_cell_factor_receptor_c_Kit__Pathway_(cell_proliferation)	NCI 1.123	0.105982255	0.003379286
JAK-STAT_Pathway_Gene_Expression_via_MYC	Qiagen 1.123	0.106763888	0.003150194
reactome_APC_C_Cdh1_mediated_degradation_of_Cdc20_and_other_APC_C_Cdh1_targeted_proteins_in_late_mitosis_early_G1_Main_Pathway	Reactome 1.123	0.107099269	0.003056301
gamma-glutamyl_cycle	Metabolism 1.123	0.10724557	0.003016147
nicotine_degradation_III	Metabolism 1.123	0.107351415	0.002987397
Glucocorticoid_Receptor_Signaling_Pathway_Gene_Expression_via_CREB3_STAT5B_SLC22A2_POU2F1	Qiagen 1.123	0.107675253	0.002900975
KEGG_Protein_export_Main_Pathway	KEGG Adjusted 1.123	0.107943435	0.002831138
taurine_biosynthesis	Metabolism 1.123	0.10825288	0.002752461
KEGG_Fat_digestion_and_absorption_Main_Pathway	KEGG Adjusted 1.123	0.10890723	0.002592616
NCI_Reelin_signaling_Pathway_(long_term_memory)	NCI 1.123	0.109265984	0.00250862
reactome_Amino_acid_transport_across_the_plasma_membrane_Main_Pathway	Reactome 1.123	0.109273889	0.002506797
biocarta_tnfr1_signaling_Main_Pathway	Biocarta 1.123	0.109734166	0.00240274
reactome_Processing_of_Capped_Intron_Containing_Pre_mRNA_Main_Pathway	Reactome 1.123	0.1100036	0.002343674
NCI_Signaling_events_mediated_by_focal_adhesion_kinase_Pathway_(negative_regulation_of_cell_adhesion_involved_in_substrate_bound_cell_migration)	NCI 1.123	0.110383128	0.002262722
biocarta_igf_1_signaling_Main_Pathway	Biocarta 1.123	0.110389543	0.002261376
superpathway_of_tryptophan_utilization	Metabolism 1.123	0.110390811	0.00226111
KEGG_RNA_polymerase_Main_Pathway	KEGG Adjusted 1.123	0.110440201	0.002250772
BRCA1_Pathway	Qiagen 1.123	0.110886091	0.002159381
reactome_Biosynthesis_of_the_N_glycan_precursor_dolichol_lipid_linked_oligosaccharide_LLO_and_transfer_to_a_nascent_protein_Main_Pathway	Reactome 1.123	0.110903616	0.00215586
NCI_FAS_CD95_signaling_Pathway_(cell_migration)	NCI 1.123	0.111117115	0.002113377
reactome_Citric_acid_cycle_TCA_cycle__Main_Pathway	Reactome 1.123	0.111462144	0.002046339
reactome_Attenuation_phase_Main_Pathway	Reactome 1.123	0.111731171	0.001995426
NCI_ATM_Pathway_(G2_M_transition_checkpoint)	NCI 1.123	0.111876245	0.001968455
KEGG_Glioma_Main_Pathway	KEGG Adjusted 1.123	0.111929476	0.001958642
reactome_Initiation_of_Nuclear_Envelope_Reformation_Main_Pathway	Reactome 1.123	0.11199113	0.001947333
reactome_Cytosolic_sensors_of_pathogen_associated_DNA_Main_Pathway	Reactome 1.123	0.112559768	0.001845816
reactome_Multifunctional_anion_exchangers_Main_Pathway	Reactome 1.123	0.112917277	0.0017845
reactome_Netrin_mediated_repulsion_signals_Main_Pathway	Reactome 1.123	0.112951809	0.001778677
biocarta_alternative_complement_Main_Pathway	Biocarta 1.123	0.113333172	0.001715524
reactome_Acyl_chain_remodelling_of_PI_Main_Pathway	Reactome 1.123	0.113471663	0.001693104
NCI_Alpha9_beta1_integrin_signaling_events_Pathway_(cell_migration)	NCI 1.123	0.113831847	0.001636049
KEGG_Amphetamine_addiction_Main_Pathway	KEGG Adjusted 1.123	0.113857738	0.001632017
reactome_NoRC_negatively_regulates_rRNA_expression_Main_Pathway	Reactome 1.123	0.1142087	0.001578248
KEGG_Lipoic_acid_metabolism_Main_Pathway	KEGG Adjusted 1.123	0.114325855	0.001560665
biocarta_fmlp_induced_chemokine_gene_expression_in_hmc_1_cells_Pathway_(Pathway_degradation_of_PRKCA)	Biocarta 1.123	0.114674403	0.001509413
reactome_Phosphorylation_of_Emi1_Main_Pathway	Reactome 1.123	0.114942152	0.001471098
KEGG_Thiamine_metabolism_Main_Pathway	KEGG Adjusted 1.123	0.115110216	0.001447507
EGF_Pathway_Actin_Cytoskeletal_Rearrangement	Qiagen 1.123	0.115275647	0.001424626
reactome_Beta_oxidation_of_pristanoyl_CoA_Main_Pathway	Reactome 1.123	0.115382969	0.001409961
reactome_Vpr_mediated_induction_of_apoptosis_by_mitochondrial_outer_membrane_permeabilization_Main_Pathway	Reactome 1.123	0.115549069	0.001387537
reactome_Beta_oxidation_of_butanoyl_CoA_to_acetyl_CoA_Main_Pathway	Reactome 1.123	0.115765499	0.001358811
biocarta_ceramide_signaling_Main_Pathway	Biocarta 1.123	0.115794181	0.001355046
superpathway_of_pyrimidine_deoxyribonucleotides_ide_novoi_biosynthesis	Metabolism 1.123	0.116054088	0.00132136
reactome_Glutathione_synthesis_and_recycling_Main_Pathway	Reactome 1.123	0.116303948	0.001289704
reactome_COPII_Coat_Protein_2_Mediated_Vesicle_Transport_Main_Pathway	Reactome 1.123	0.116610829	0.001251781
reactome_APC_C_Cdc20_mediated_degradation_of_mitotic_proteins_Main_Pathway	Reactome 1.123	0.116700689	0.001240873
reactome_Inactivation_of_APC_C_via_direct_inhibition_of_the_APC_C_complex_Main_Pathway	Reactome 1.123	0.116700689	0.001240873
KEGG_Fc_epsilon_RI_signaling_Main_Pathway	KEGG Adjusted 1.123	0.117100307	0.001193414
NCI_Class_I_PI3K_signaling_events_Main_Pathway	NCI 1.123	0.117608583	0.00113547
reactome_Regulation_of_APC_C_activators_between_G1_S_and_early_anaphase_Main_Pathway	Reactome 1.123	0.117620166	0.001134181
reactome_Repair_synthesis_for_gap_filling_by_DNA_polymerase_in_TC_NER_Main_Pathway	Reactome 1.123	0.117788429	0.001115597
reactome_Repair_synthesis_of_patch_27_30_bases_long_by_DNA_polymerase_Main_Pathway	Reactome 1.123	0.117788429	0.001115597
adenosine_ribonucleotides_ide_novoi_biosynthesis	Metabolism 1.123	0.117888198	0.001104712
reactome_Formation_of_the_active_cofactor_UDP_glucuronate_Main_Pathway	Reactome 1.123	0.118391751	0.001051251
reactome_Removal_of_the_Flap_Intermediate_Main_Pathway	Reactome 1.123	0.118523141	0.0010377
reactome_EGFR_Transactivation_by_Gastrin_Main_Pathway	Reactome 1.123	0.119315542	0.000959338
biocarta_p38_mapk_signaling_Main_Pathway	Biocarta 1.123	0.11962747	0.00093002
NCI_Role_of_Calcineurin_dependent_NFAT_signaling_in_lymphocytes_Main_Pathway	NCI 1.123	0.119831604	0.000911285
NCI_EPHA_forward_signaling_Pathway_(axon_guidance)	NCI 1.123	0.119943591	0.000901155
NCI_PLK1_signaling_events_Pathway_(microtubule_cytoskeleton_organization)	NCI 1.123	0.119975444	0.000898293
NCI_Caspase_Cascade_in_Apoptosis_Pathway_(positive_regulation_of_apoptosis)	NCI 1.123	0.119981135	0.000897783
KEGG_Alanine_aspartate_and_glutamate_metabolism_Main_Pathway	KEGG Adjusted 1.123	0.119986214	0.000897327
reactome_Assembly_of_the_RAD51_ssDNA_nucleoprotein_complex_Main_Pathway	Reactome 1.123	0.120145953	0.000883115
reactome_Sulfur_amino_acid_metabolism_Main_Pathway	Reactome 1.123	0.120542521	0.000848727
reactome_Dermatan_sulfate_biosynthesis_Main_Pathway	Reactome 1.123	0.120565285	0.000846791
biocarta_granzyme_a_mediated_apoptosis_Pathway_(DNA_fragmentation_during_apoptosis)	Biocarta 1.123	0.12074702	0.000831483
biocarta_granzyme_a_mediated_apoptosis_Pathway_(DNA_repair)	Biocarta 1.123	0.12074702	0.000831483
biocarta_granzyme_a_mediated_apoptosis_Pathway_(Pathway_regulation_of_transcription_via_SET_ANP32A_APEX1)	Biocarta 1.123	0.12074702	0.000831483
NCI_IL2_mediated_signaling_events_Main_Pathway	NCI 1.123	0.120757965	0.000830569
NCI_PLK1_signaling_events_Pathway_(Golgi_organization)	NCI 1.123	0.121233554	0.000791751
NCI_PLK1_signaling_events_Pathway_(regulation_of_mitotic_centrosome_separation)	NCI 1.123	0.121233554	0.000791751
NCI_PLK1_signaling_events_Pathway_(spindle_elongation)	NCI 1.123	0.121233554	0.000791751
NCI_Notch_signaling_Pathway_(oligodendrocyte_development)	NCI 1.123	0.121478802	0.000772397
NCI_Signaling_events_mediated_by_PRL_Main_Pathway	NCI 1.123	0.121755989	0.00075105
NCI_Notch_signaling_Pathway_(skeletal_muscle_tissue_development)	NCI 1.123	0.121908206	0.000739562
IL-6_Pathway	Qiagen 1.123	0.122185737	0.000719033
reactome_Ubiquitin_dependent_degradation_of_Cyclin_D1_Main_Pathway	Reactome 1.123	0.122359091	0.00070648
biocarta_lissencephaly_gene_lis1_in_neuronal_migration_and_development_Pathway_(retrograde_axon_cargo_transport)	Biocarta 1.123	0.122569325	0.000691529
reactome_HDACs_deacetylate_histones_Main_Pathway	Reactome 1.123	0.123415276	0.000634287
reactome_Phosphorylation_of_the_APC_C_Main_Pathway	Reactome 1.123	0.12471539	0.000554829
WNT_Pathway_PKC_Pathway	Qiagen 1.123	0.125376387	0.000518077
TCA_cycle	Metabolism 1.123	0.125465811	0.000513283
KEGG_Starch_and_sucrose_metabolism_Main_Pathway	KEGG Adjusted 1.123	0.125553657	0.000508613
reactome_Condensation_of_Prometaphase_Chromosomes_Main_Pathway	Reactome 1.123	0.125824384	0.00049447
CDP-diacylglycerol_biosynthesis	Metabolism 1.123	0.126094427	0.000480728
arsenate_detoxification_I_glutaredoxin	Metabolism 1.123	0.126764244	0.000448161
reactome_Negative_regulators_of_RIG_I_MDA5_signaling_Main_Pathway	Reactome 1.123	0.127564222	0.000411961
Akt_Signaling_Pathway_Aggregation_and_Neurodegeneration	Qiagen 1.123	0.127581988	0.000411189
reactome_AKT_phosphorylates_targets_in_the_nucleus_Main_Pathway	Reactome 1.123	0.127697929	0.000406184
cAMP_Pathway_Chemotaxis	Qiagen 1.123	0.127774355	0.000402915
reactome_Synthesis_of_PIPs_at_the_ER_membrane_Main_Pathway	Reactome 1.123	0.127902775	0.000397478
KEGG_Colorectal_cancer_Main_Pathway	KEGG Adjusted 1.123	0.128177127	0.000386091
reactome_Methylation_Main_Pathway	Reactome 1.123	0.128251442	0.00038306
cAMP_Pathway_Cell_Growth	Qiagen 1.123	0.128275009	0.000382103
biocarta_sumoylation_by_ranbp2_regulates_transcriptional_repression_Main_Pathway	Biocarta 1.123	0.128423179	0.000376138
NCI_Glypican_3_network_Pathway_(embryonic_digit_morphogenesis)	NCI 1.123	0.128634632	0.000367777
NCI_Glypican_3_network_Pathway_(kidney_development)	NCI 1.123	0.128634632	0.000367777
NCI_Glypican_3_network_Pathway_(skeletal_system_development)	NCI 1.123	0.128634632	0.000367777
reactome_Activation_of_the_AP_1_family_of_transcription_factors_Main_Pathway	Reactome 1.123	0.129156237	0.000347887
reactome_Meiotic_recombination_Main_Pathway	Reactome 1.123	0.129423902	0.000338074
reactome_Transcriptional_activation_of_mitochondrial_biogenesis_Main_Pathway	Reactome 1.123	0.129524287	0.000334462
NCI_PLK1_signaling_events_Pathway_(spindle_stabilization)	NCI 1.123	0.129773897	0.000325634
estradiol_biosynthesis_I	Metabolism 1.123	0.130010426	0.000317469
NCI_Presenilin_action_in_Notch_and_Wnt_signaling_Main_Pathway	NCI 1.123	0.130539609	0.000299892
reactome_Deadenylation_of_mRNA_Main_Pathway	Reactome 1.123	0.130717308	0.000294196
glutathione-mediated_detoxification	Metabolism 1.123	0.130956728	0.000286682
ATM_Pathway_Checkpoint_Activation	Qiagen 1.123	0.131296755	0.000276318
reactome_Signal_transduction_by_L1_Main_Pathway	Reactome 1.123	0.131999581	0.000255997
reactome_G2_M_DNA_replication_checkpoint_Main_Pathway	Reactome 1.123	0.132053609	0.000254495
reactome_TRAF3_dependent_IRF_activation_Main_Pathway	Reactome 1.123	0.132505152	0.000242254
KEGG_Intestinal_immune_network_for_IgA_production_Main_Pathway	KEGG Adjusted 1.123	0.132528948	0.000241625
NCI_Signaling_events_mediated_by_Stem_cell_factor_receptor_c_Kit__Pathway_(Pathway_positive_regulation_of_transcription_via_MAPK3)	NCI 1.123	0.132732033	0.000236314
biocarta_erk_and_pi_3_kinase_are_necessary_for_collagen_binding_in_corneal_epithelia_Pathway_(actin_filament_stabilization)	Biocarta 1.123	0.132952931	0.000230662
NCI_IL2_mediated_signaling_events_Pathway_(natural_killer_cell_mediated_cytotoxicity)	NCI 1.123	0.133010384	0.000229213
reactome_Cyclin_A_B1_associated_events_during_G2_M_transition_Main_Pathway	Reactome 1.123	0.133873882	0.000208434
reactome_cell_division_Main_Pathway	Reactome 1.123	0.133940221	0.000206913
HIF1Alpha_Pathway	Qiagen 1.123	0.134224644	0.000200509
KEGG_Neurotrophin_signaling_Main_Pathway	KEGG Adjusted 1.123	0.134241029	0.000200146
KEGG_Butirosin_and_neomycin_biosynthesis_Main_Pathway	KEGG Adjusted 1.123	0.134339942	0.000197967
biocarta_granzyme_a_mediated_apoptosis_Main_Pathway	Biocarta 1.123	0.134576197	0.000192851
dermatan_sulfate_biosynthesis	Metabolism 1.123	0.135340781	0.000177131
NCI_EPHA_forward_signaling_Main_Pathway	NCI 1.123	0.135777276	0.000168704
KEGG_Chemical_carcinogenesis_Main_Pathway	KEGG Adjusted 1.123	0.135991581	0.000164706
reactome_Viral_Messenger_RNA_Synthesis_Main_Pathway	Reactome 1.123	0.136341505	0.000158369
reactome_Non_integrin_membrane_ECM_interactions_Main_Pathway	Reactome 1.123	0.137025223	0.000146641
reactome_Bile_salt_and_organic_anion_SLC_transporters_Main_Pathway	Reactome 1.123	0.137316452	0.000141898
reactome_FCERI_mediated_NF_kB_activation_Main_Pathway	Reactome 1.123	0.137425222	0.000140164
reactome_Activation_of_PKB_Main_Pathway	Reactome 1.123	0.138109427	0.000129704
NCI_Ephrin_A_reverse_signaling_Main_Pathway	NCI 1.123	0.138149986	0.000129107
NCI_Ephrin_A_reverse_signaling_Pathway_(beta_integrin_mediated_adhesion)	NCI 1.123	0.138149986	0.000129107
NCI_Syndecan_3_mediated_signaling_events_Main_Pathway	NCI 1.123	0.138187683	0.000128555
reactome_CD28_dependent_PI3K_Akt_signaling_Main_Pathway	Reactome 1.123	0.138357317	0.000126098
biocarta_overview_of_telomerase_rna_component_gene_hterc_transcriptional_regulation_Main_Pathway	Biocarta 1.123	0.138735689	0.000120777
reactome_Acyl_chain_remodelling_of_PG_Main_Pathway	Reactome 1.123	0.13896108	0.000117708
NCI_VEGF_and_VEGFR_signaling_network_Main_Pathway	NCI 1.123	0.139256865	0.000113792
NCI_EPHA_forward_signaling_Pathway_(cell_cell_adhesion)	NCI 1.123	0.13932152	0.000112953
NCI_EPHA_forward_signaling_Pathway_(regulation_of_stress_fiber_assembly)	NCI 1.123	0.13932152	0.000112953
reactome_DAP12_interactions_Main_Pathway	Reactome 1.123	0.139459184	0.000111185
NCI_CDC42_signaling_events_Pathway_(retrograde_vesicle_mediated_transport_Golgi_to_ER)	NCI 1.123	0.139529321	0.000110294
KEGG_Fatty_acid_biosynthesis_Main_Pathway	KEGG Adjusted 1.123	0.139930705	0.000105324
NCI_Angiopoietin_receptor_Tie2_mediated_signaling_Pathway_(chemokinesis)	NCI 1.123	0.140179891	0.000102346
reactome_Scavenging_by_Class_B_Receptors_Main_Pathway	Reactome 1.123	0.140547645	9.81E-05
biocarta_thrombin_signaling_and_protease_activated_receptors_Main_Pathway	Biocarta 1.123	0.140803122	9.52E-05
reactome_VEGF_binds_to_VEGFR_leading_to_receptor_dimerization_Main_Pathway	Reactome 1.123	0.140859663	9.46E-05
reactome_Common_Pathway_Main_Pathway	Reactome 1.123	0.140991989	9.32E-05
biocarta_ceramide_signaling_Pathway_(Pathway_protein_ubiquitination_of_CHUK)	Biocarta 1.123	0.141086158	9.22E-05
NCI_Thromboxane_A2_receptor_signaling_Pathway_(cAMP_biosynthetic_process)	NCI 1.123	0.141686272	8.60E-05
reactome_Deposition_of_new_CENPA_containing_nucleosomes_at_the_centromere_Main_Pathway	Reactome 1.123	0.141891808	8.39E-05
biocarta_growth_hormone_signaling_Main_Pathway	Biocarta 1.123	0.142581972	7.74E-05
reactome_APC_Cdc20_mediated_degradation_of_Nek2A_Main_Pathway	Reactome 1.123	0.142604599	7.72E-05
NCI_Retinoic_acid_receptors_mediated_signaling_Main_Pathway	NCI 1.123	0.142708789	7.63E-05
selenocysteine_biosynthesis	Metabolism 1.123	0.144290144	6.33E-05
KEGG_DNA_replication_Main_Pathway	KEGG Adjusted 1.123	0.144724399	6.01E-05
KEGG_Metabolism_of_xenobiotics_by_cytochrome_P450_Main_Pathway	KEGG Adjusted 1.123	0.145111367	5.74E-05
reactome_Glycogen_synthesis_Main_Pathway	Reactome 1.123	0.145121485	5.74E-05
biocarta_nitric_oxide_signaling_Main_Pathway	Biocarta 1.123	0.145750484	5.32E-05
reactome_Scavenging_by_Class_F_Receptors_Main_Pathway	Reactome 1.123	0.145759878	5.32E-05
heme_biosynthesis_from_uroporphyrinogen-III_I	Metabolism 1.123	0.145849293	5.26E-05
reactome_Nef_and_signal_transduction_Main_Pathway	Reactome 1.123	0.147047466	4.56E-05
reactome_Phosphorylation_of_proteins_involved_in_G1_S_transition_by_active_Cyclin_E_Cdk2_complexes_Main_Pathway	Reactome 1.123	0.147069318	4.54E-05
ATM_Pathway_G2-Mitosis_progression	Qiagen 1.123	0.147689419	4.22E-05
ATM_Pathway_G2_M_Checkpoint_Arrest	Qiagen 1.123	0.147689419	4.22E-05
eumelanin_biosynthesis	Metabolism 1.123	0.14807521	4.02E-05
IL-2_Pathway_Protein_Synthesis	Qiagen 1.123	0.148528545	3.81E-05
NCI_LKB1_signaling_events_Pathway_(tubulin_complex_assembly)	NCI 1.123	0.148545608	3.80E-05
NCI_LKB1_signaling_events_Pathway_(Pathway_degradation_of_CDC37)	NCI 1.123	0.149028369	3.58E-05
reactome_Transcription_coupled_NER_TC_NER__Main_Pathway	Reactome 1.123	0.149580825	3.35E-05
biotin-carboxyl_carrier_protein_assembly	Metabolism 1.123	0.14965539	3.32E-05
CD40_Pathway	Qiagen 1.123	0.15059284	2.96E-05
reactome_Inositol_transporters_Main_Pathway	Reactome 1.123	0.150902309	2.85E-05
biocarta_y_branching_of_actin_filaments_Main_Pathway	Biocarta 1.123	0.151023365	2.80E-05
biocarta_role_of_ran_in_mitotic_spindle_regulation_Main_Pathway	Biocarta 1.123	0.152564201	2.32E-05
reactome_mitochondrial_fatty_acid_beta_oxidation_of_unsaturated_fatty_acids_Main_Pathway	Reactome 1.123	0.152690088	2.28E-05
reactome_Synthesis_of_5_eicosatetraenoic_acids_Main_Pathway	Reactome 1.123	0.153069252	2.17E-05
NCI_Ras_signaling_in_the_CD4_TCR_Main_Pathway	NCI 1.123	0.153123415	2.16E-05
reactome_Early_Phase_of_HIV_Life_Cycle_Main_Pathway	Reactome 1.123	0.153348022	2.10E-05
reactome_ARMS_mediated_activation_Main_Pathway	Reactome 1.123	0.153609353	2.03E-05
methylglyoxal_degradation_VI	Metabolism 1.123	0.153620918	2.03E-05
NCI_CXCR3_mediated_signaling_events_Pathway_(chemotaxis)	NCI 1.123	0.153657315	2.02E-05
purine_deoxyribonucleosides_degradation	Metabolism 1.123	0.154176577	1.89E-05
ERK_Signaling_Pathway_Translation	Qiagen 1.123	0.154456997	1.83E-05
reactome_EGFR_interacts_with_phospholipase_C_gamma_Main_Pathway	Reactome 1.123	0.155579763	1.58E-05
reactome_Signal_regulatory_protein_SIRP_family_interactions_Main_Pathway	Reactome 1.123	0.155625321	1.57E-05
NCI_IL3_mediated_signaling_events_Main_Pathway	NCI 1.123	0.155678711	1.56E-05
NCI_AP_1_transcription_factor_network_Main_Pathway	NCI 1.123	0.15612552	1.48E-05
NCI_S1P2_Main_Pathway	NCI 1.123	0.156273512	1.45E-05
NCI_Signaling_events_mediated_by_HDAC_Class_II_Main_Pathway	NCI 1.123	0.156354374	1.43E-05
superpathway_of_inositol_phosphate_compounds	Metabolism 1.123	0.156590979	1.39E-05
NCI_Stabilization_and_expansion_of_the_E_cadherin_adherens_junction_Pathway_(actin_cytoskeleton_organization)	NCI 1.123	0.156661271	1.38E-05
reactome_Striated_Muscle_Contraction_Main_Pathway	Reactome 1.123	0.156923686	1.33E-05
biocarta_sodd_tnfr1_signaling_Main_Pathway	Biocarta 1.123	0.157421046	1.25E-05
NCI_CXCR3_mediated_signaling_events_Pathway_(cAMP_biosynthetic_process)	NCI 1.123	0.157834214	1.19E-05
NCI_CXCR3_mediated_signaling_events_Pathway_(regulation_of_stress_fiber_assembly)	NCI 1.123	0.157834214	1.19E-05
reactome_ISG15_antiviral_mechanism_Main_Pathway	Reactome 1.123	0.157995827	1.16E-05
NCI_CXCR3_mediated_signaling_events_Pathway_(cell_proliferation)	NCI 1.123	0.158239189	1.13E-05
NCI_Thromboxane_A2_receptor_signaling_Pathway_(chemotaxis)	NCI 1.123	0.158277811	1.12E-05
NCI_Thromboxane_A2_receptor_signaling_Pathway_(muscle_contraction)	NCI 1.123	0.158277811	1.12E-05
dolichyl-diphosphooligosaccharide_biosynthesis	Metabolism 1.123	0.15843757	1.10E-05
malate-aspartate_shuttle	Metabolism 1.123	0.158492747	1.09E-05
reactome_Kinesins_Main_Pathway	Reactome 1.123	0.158782938	1.05E-05
NCI_Regulation_of_retinoblastoma_protein_Pathway_(erythrocyte_differentiation)	NCI 1.123	0.159147921	1.00E-05
NCI_Angiopoietin_receptor_Tie2_mediated_signaling_Pathway_(negative_regulation_of_caspase_activity)	NCI 1.123	0.159191505	9.95E-06
creatine_biosynthesis	Metabolism 1.123	0.159445391	9.63E-06
NCI_IL6_mediated_signaling_events_Pathway_(cell_cycle_arrest)	NCI 1.123	0.159530031	9.52E-06
NCI_IL6_mediated_signaling_events_Pathway_(cell_survival)	NCI 1.123	0.159530031	9.52E-06
NCI_IL6_mediated_signaling_events_Pathway_(macrophage_differentiation)	NCI 1.123	0.159530031	9.52E-06
NCI_HIV_1_Nef_Negative_effector_of_Fas_and_TNF_alpha_Pathway_(protein_ubiquitination)	NCI 1.123	0.160033804	8.92E-06
melatonin_degradation_I	Metabolism 1.123	0.160065399	8.88E-06
reactome_CREB_phosphorylation_through_the_activation_of_CaMKK_Main_Pathway	Reactome 1.123	0.161149968	7.70E-06
VEGF_Pathway	Qiagen 1.123	0.16116963	7.68E-06
reactome_NF_kB_activation_through_FADD_RIP_1_pathway_mediated_by_caspase_8_and_10_Main_Pathway	Reactome 1.123	0.161237964	7.61E-06
reactome_Adrenaline_signalling_through_Alpha_2_adrenergic_receptor_Main_Pathway	Reactome 1.123	0.161301551	7.55E-06
reactome_Calmodulin_induced_events_Main_Pathway	Reactome 1.123	0.161310659	7.54E-06
NCI_Ephrin_A_reverse_signaling_Pathway_(MAPKKK_cascade)	NCI 1.123	0.161418622	7.43E-06
NCI_Ephrin_A_reverse_signaling_Pathway_(neuron_projection_morphogenesis)	NCI 1.123	0.161418622	7.43E-06
EGF_Pathway_EGFR_Endocytosis	Qiagen 1.123	0.161699459	7.16E-06
reactome_Termination_of_O_glycan_biosynthesis_Main_Pathway	Reactome 1.123	0.162021271	6.86E-06
NCI_Syndecan_3_mediated_signaling_events_Pathway_(limb_bud_formation)	NCI 1.123	0.162500061	6.44E-06
KEGG_GABAergic_synapse_Main_Pathway	KEGG Adjusted 1.123	0.162734089	6.25E-06
reactome_ABCA_transporters_in_lipid_homeostasis_Main_Pathway	Reactome 1.123	0.162939484	6.08E-06
EGF_Pathway_IP3_Signaling	Qiagen 1.123	0.163259874	5.82E-06
reactome_Resolution_of_AP_sites_via_the_multiple_nucleotide_patch_replacement_Main_Pathway	Reactome 1.123	0.165019263	4.60E-06
biocarta_sprouty_regulation_of_tyrosine_kinase_signals_Pathway_(cell_migration)	Biocarta 1.123	0.165559697	4.28E-06
NCI_CDC42_signaling_events_Pathway_(cell_motility)	NCI 1.123	0.165899476	4.09E-06
NCI_PLK1_signaling_events_Pathway_(regulation_of_attachment_of_spindle_microtubules_to_kinetochore)	NCI 1.123	0.1665685	3.73E-06
KEGG_Carbohydrate_digestion_and_absorption_Main_Pathway	KEGG Adjusted 1.123	0.166713323	3.66E-06
KEGG_Chemokine_signaling_Main_Pathway	KEGG Adjusted 1.123	0.16691476	3.56E-06
reactome_TGFBR1_KD_Mutants_in_Cancer_Main_Pathway	Reactome 1.123	0.167228438	3.41E-06
reactome_TGFBR2_Kinase_Domain_Mutants_in_Cancer_Main_Pathway	Reactome 1.123	0.167228438	3.41E-06
mucin_core_1_and_core_2_iOi-glycosylation	Metabolism 1.123	0.167237683	3.41E-06
reactome_JNK_c_Jun_kinases_phosphorylation_and_activation_mediated_by_activated_human_TAK1_Main_Pathway	Reactome 1.123	0.167514512	3.28E-06
NCI_Regulation_of_nuclear_SMAD2_3_signaling_Pathway_(Pathway_degradation_of_SMAD3)	NCI 1.123	0.167553299	3.26E-06
NCI_p38_signaling_mediated_by_MAPKAP_kinases_Pathway_(actin_cytoskeleton_reorganization)	NCI 1.123	0.167729501	3.18E-06
reactome_Signaling_by_NODAL_Main_Pathway	Reactome 1.123	0.167897022	3.11E-06
dTMP_ide_novoi_biosynthesis_mitochondrial	Metabolism 1.123	0.168271947	2.96E-06
reactome_Propionyl_CoA_catabolism_Main_Pathway	Reactome 1.123	0.168391948	2.91E-06
CD40_Pathway_Cell_Survival	Qiagen 1.123	0.168497577	2.87E-06
biocarta_signal_transduction_through_il1r_Pathway_(Pathway_protein_ubiquitination_of_CHUK_PEBP1)	Biocarta 1.123	0.169119667	2.63E-06
reactome_Cobalamin_Cbl_vitamin_B12_transport_and_metabolism_Main_Pathway	Reactome 1.123	0.169219743	2.59E-06
reactome_VEGFA_VEGFR2_Pathway_Main_Pathway	Reactome 1.123	0.16925178	2.58E-06
reactome_The_activation_of_arylsulfatases_Main_Pathway	Reactome 1.123	0.16955656	2.48E-06
coenzyme_A_biosynthesis	Metabolism 1.123	0.170028962	2.32E-06
reactome_Removal_of_DNA_patch_containing_abasic_residue_Main_Pathway	Reactome 1.123	0.170565789	2.15E-06
reactome_Removal_of_the_Flap_Intermediate_from_the_C_strand_Main_Pathway	Reactome 1.123	0.170721054	2.11E-06
NCI_ATM_Pathway_(apoptosis)	NCI 1.123	0.171152309	1.98E-06
reactome_Regulation_of_actin_dynamics_for_phagocytic_cup_formation_Main_Pathway	Reactome 1.123	0.171409836	1.91E-06
glycogen_biosynthesis	Metabolism 1.123	0.172147676	1.73E-06
biocarta_keratinocyte_differentiation_Pathway_(Pathway_protein_ubiquitination_of_CHUK)	Biocarta 1.123	0.172580934	1.62E-06
urate_biosynthesisinosine_5-phosphate_degradation	Metabolism 1.123	0.172839241	1.57E-06
NCI_JNK_signaling_in_the_CD4_TCR_Main_Pathway	NCI 1.123	0.172869261	1.56E-06
reactome_mRNA_decay_by_5_to_3_exoribonuclease_Main_Pathway	Reactome 1.123	0.173117829	1.51E-06
Growth_Hormone_Signaling_Pathway_Gene_Expression_via_SRF_ELK1_STAT5B_CEBPD_STAT1_STAT3	Qiagen 1.123	0.173660653	1.39E-06
reactome_Miscellaneous_substrates_Main_Pathway	Reactome 1.123	0.174221875	1.29E-06
reactome_Cyclin_B2_mediated_events_Main_Pathway	Reactome 1.123	0.174259328	1.28E-06
NCI_Downstream_signaling_in_naive_CD8_T_cells_Pathway_(Pathway_regulation_of_survival_gene_product_expression_via_IL2RG)	NCI 1.123	0.1742655	1.28E-06
reactome_Role_of_Abl_in_Robo_Slit_signaling_Main_Pathway	Reactome 1.123	0.175063685	1.14E-06
NCI_IL23_mediated_signaling_events_Main_Pathway	NCI 1.123	0.175274668	1.11E-06
NCI_Integrin_linked_kinase_signaling_Pathway_(substrate_adhesion_dependent_cell_spreading)	NCI 1.123	0.175360998	1.09E-06
p38_Signaling_Pathway_Translation	Qiagen 1.123	0.176036885	9.94E-07
biocarta_b_cell_survival_Pathway_(apoptosis)	Biocarta 1.123	0.176173995	9.74E-07
reactome_CD28_dependent_Vav1_Main_Pathway	Reactome 1.123	0.176392795	9.44E-07
KEGG_Base_excision_repair_Main_Pathway	KEGG Adjusted 1.123	0.176833971	8.86E-07
CREB_Pathway	Qiagen 1.123	0.177045267	8.60E-07
reactome_mRNA_decay_by_3_to_5_exoribonuclease_Main_Pathway	Reactome 1.123	0.177141842	8.48E-07
reactome_DNA_Damage_Telomere_Stress_Induced_Senescence_Main_Pathway	Reactome 1.123	0.177263112	8.33E-07
reactome_Abacavir_transmembrane_transport_Main_Pathway	Reactome 1.123	0.17746521	8.09E-07
reactome_pre_mRNA_splicing_Main_Pathway	Reactome 1.123	0.177492862	8.06E-07
KEGG_Viral_myocarditis_Main_Pathway	KEGG Adjusted 1.123	0.178179907	7.29E-07
reactome_Nonhomologous_End_joining_NHEJ__Main_Pathway	Reactome 1.123	0.178523706	6.94E-07
NCI_Arf6_trafficking_events_Pathway_(clathrin_coat_assembly)	NCI 1.123	0.178713147	6.75E-07
biocarta_caspase_cascade_in_apoptosis_Pathway_(Pathway_degradation_of_CASP1_CASP3_CASP4_CASP10_GZMB)	Biocarta 1.123	0.179507918	6.01E-07
NCI_Validated_targets_of_C_MYC_transcriptional_repression_Main_Pathway	NCI 1.123	0.180316729	5.34E-07
NCI_ATM_Main_Pathway	NCI 1.123	0.180667208	5.07E-07
BRCA1_Pathway_Growth_Promoting_Genes_hTert_S100A7	Qiagen 1.123	0.180972784	4.85E-07
reactome_VEGFR2_mediated_vascular_permeability_Main_Pathway	Reactome 1.123	0.181151648	4.72E-07
reactome_DAP12_signaling_Main_Pathway	Reactome 1.123	0.181655203	4.38E-07
biocarta_tsp_1_induced_apoptosis_in_microvascular_endothelial_cell_Main_Pathway	Biocarta 1.123	0.181663458	4.38E-07
reactome_Sema4D_induced_cell_migration_and_growth_cone_collapse_Main_Pathway	Reactome 1.123	0.182329166	3.96E-07
BRCA1_Pathway_G1_S_arrest	Qiagen 1.123	0.182427494	3.91E-07
reactome_Synthesis_of_Leukotrienes_LT_and_Eoxins_EX__Main_Pathway	Reactome 1.123	0.18292056	3.63E-07
NCI_PDGFR_beta_signaling_Pathway_(actin_cytoskeleton_organization)	NCI 1.123	0.182952072	3.61E-07
NCI_Signaling_events_mediated_by_Stem_cell_factor_receptor_c_Kit__Main_Pathway	NCI 1.123	0.184067548	3.06E-07
biocarta_hiv_1_nef_negative_effector_of_fas_and_tnf_Main_Pathway	Biocarta 1.123	0.18418278	3.01E-07
catecholamine_biosynthesis	Metabolism 1.123	0.184608666	2.82E-07
reactome_Catecholamine_biosynthesis_Main_Pathway	Reactome 1.123	0.184608666	2.82E-07
NCI_Integrin_linked_kinase_signaling_Pathway_(microtubule_cytoskeleton_organization)	NCI 1.123	0.18464693	2.80E-07
KEGG_Pancreatic_secretion_Main_Pathway	KEGG Adjusted 1.123	0.184765764	2.75E-07
Growth_Hormone_Signaling_Pathway_Protein_Synthesis	Qiagen 1.123	0.185802	2.35E-07
NCI_LKB1_signaling_events_Pathway_(anoikis)	NCI 1.123	0.185805415	2.35E-07
KEGG_Melanogenesis_Main_Pathway	KEGG Adjusted 1.123	0.186041953	2.27E-07
reactome_FGFR3b_ligand_binding_and_activation_Main_Pathway	Reactome 1.123	0.186394493	2.15E-07
reactome_Assembly_of_the_RAD50_MRE11_NBS1_complex_at_DNA_double_strand_breaks_Main_Pathway	Reactome 1.123	0.186499734	2.12E-07
NCI_p38_signaling_mediated_by_MAPKAP_kinases_Pathway_(regulation_of_mRNA_stability)	NCI 1.123	0.186707497	2.05E-07
reactome_Downregulation_of_ERBB2_ERBB3_signaling_Main_Pathway	Reactome 1.123	0.187158506	1.92E-07
reactome_eNOS_activation_Main_Pathway	Reactome 1.123	0.187377627	1.85E-07
biocarta_cdc25_and_chk1_regulatory_pathway_in_response_to_dna_damage_Main_Pathway	Biocarta 1.123	0.187407974	1.84E-07
reactome_Activation_of_caspases_through_apoptosome_mediated_cleavage_Main_Pathway	Reactome 1.123	0.187601263	1.79E-07
sorbitol_degradation_I	Metabolism 1.123	0.1878788	1.72E-07
reactome_Tryptophan_catabolism_Main_Pathway	Reactome 1.123	0.188032095	1.68E-07
triacylglycerol_biosynthesis	Metabolism 1.123	0.188274744	1.61E-07
NCI_PAR1_mediated_thrombin_signaling_events_Main_Pathway	NCI 1.123	0.188635232	1.53E-07
reactome_Neurotransmitter_Clearance_In_The_Synaptic_Cleft_Main_Pathway	Reactome 1.123	0.189100733	1.42E-07
NCI_Trk_receptor_signaling_mediated_by_the_MAPK_Main_Pathway	NCI 1.123	0.189181497	1.40E-07
reactome_regulation_of_FZD_by_ubiquitination_Main_Pathway	Reactome 1.123	0.189508881	1.33E-07
reactome_Translocation_of_GLUT4_to_the_plasma_membrane_Main_Pathway	Reactome 1.123	0.189690236	1.30E-07
biocarta_role_of_pi3k_subunit_p85_in_regulation_of_actin_organization_and_cell_migration_Pathway_(filopodium_formation)	Biocarta 1.123	0.190338753	1.17E-07
allopregnanolone_biosynthesis	Metabolism 1.123	0.190812104	1.09E-07
NCI_RAC1_signaling_Pathway_(lamellipodium_assembly)	NCI 1.123	0.190867587	1.08E-07
isoleucine_degradation	Metabolism 1.123	0.191028968	1.05E-07
biocarta_rho_cell_motility_signaling_Main_Pathway	Biocarta 1.123	0.192064922	8.97E-08
biocarta_t_cell_receptor_signaling_Pathway_(Pathway_protein_ubiquitination_of_PRKCA)	Biocarta 1.123	0.192430709	8.47E-08
EGF_Pathway_Cell_Motility	Qiagen 1.123	0.193306134	7.38E-08
KEGG_Primary_immunodeficiency_Main_Pathway	KEGG Adjusted 1.123	0.193306784	7.38E-08
BRCA1_Pathway_Transciption_Coupled_Repair	Qiagen 1.123	0.193381482	7.29E-08
reactome_NOD1_2_Signaling_Pathway_Main_Pathway	Reactome 1.123	0.193625438	7.02E-08
NCI_IL8_and_CXCR1_mediated_signaling_events_Pathway_(cAMP_biosynthetic_process)	NCI 1.123	0.194510185	6.10E-08
NCI_Alpha9_beta1_integrin_signaling_events_Main_Pathway	NCI 1.123	0.194625768	5.99E-08
NCI_Glypican_3_network_Main_Pathway	NCI 1.123	0.194776247	5.85E-08
biocarta_cxcr4_signaling_Main_Pathway	Biocarta 1.123	0.19521131	5.46E-08
NCI_Aurora_B_signaling_Pathway_(cytokinesis)	NCI 1.123	0.195225223	5.44E-08
reactome_Glycogen_breakdown_glycogenolysis__Main_Pathway	Reactome 1.123	0.195253633	5.42E-08
reactome_Signaling_by_Activin_Main_Pathway	Reactome 1.123	0.195420594	5.28E-08
HGF_Pathway_Anoikis	Qiagen 1.123	0.195833497	4.94E-08
adenosine_deoxyribonucleotides_ide_novoi_biosynthesis	Metabolism 1.123	0.196272118	4.61E-08
biocarta_il22_soluble_receptor_signaling_Main_Pathway	Biocarta 1.123	0.196594674	4.37E-08
NCI_SHP2_signaling_Main_Pathway	NCI 1.123	0.196935815	4.14E-08
reactome_APC_C_Cdc20_mediated_degradation_of_Cyclin_B_Main_Pathway	Reactome 1.123	0.197981658	3.50E-08
NCI_Glypican_1_network_Pathway_(cell_growth)	NCI 1.123	0.198147346	3.41E-08
NCI_Glypican_1_network_Pathway_(fibroblast_growth_factor_receptor_signaling_pathway)	NCI 1.123	0.198147346	3.41E-08
reactome_Conversion_from_APC_C_Cdc20_to_APC_C_Cdh1_in_late_anaphase_Main_Pathway	Reactome 1.123	0.198366259	3.29E-08
KEGG_RIG_I_like_receptor_signaling_Main_Pathway	KEGG Adjusted 1.123	0.198856539	3.04E-08
biocarta_cell_cycle_g1_s_check_point_Main_Pathway	Biocarta 1.123	0.199345278	2.80E-08
reactome_Endogenous_sterols_Main_Pathway	Reactome 1.123	0.199365698	2.80E-08
reactome_Presynaptic_phase_of_homologous_DNA_pairing_and_strand_exchange_Main_Pathway	Reactome 1.123	0.199935202	2.55E-08
NCI_Aurora_B_signaling_Main_Pathway	NCI 1.123	0.200204164	2.44E-08
reactome_Regulation_of_cholesterol_biosynthesis_by_SREBP_SREBF__Main_Pathway	Reactome 1.123	0.200780651	2.22E-08
reactome_Purine_catabolism_Main_Pathway	Reactome 1.123	0.200994399	2.14E-08
biocarta_sprouty_regulation_of_tyrosine_kinase_signals_Main_Pathway	Biocarta 1.123	0.201041742	2.13E-08
glycine_biosynthesisdegradation	Metabolism 1.123	0.201503478	1.97E-08
STAT3_Pathway_Anti-Apoptosis	Qiagen 1.123	0.20190391	1.84E-08
NCI_CDC42_signaling_events_Pathway_(Pathway_positive_regulation_of_NF_kappaB_transcription_factor_activity_via_CDC42)	NCI 1.123	0.202319209	1.72E-08
KEGG_Leishmaniasis_Main_Pathway	KEGG Adjusted 1.123	0.202904378	1.56E-08
reactome_Vitamin_C_ascorbate_metabolism_Main_Pathway	Reactome 1.123	0.203453827	1.43E-08
reactome_ERK1_activation_Main_Pathway	Reactome 1.123	0.204249439	1.25E-08
NCI_Validated_targets_of_C_MYC_transcriptional_activation_Main_Pathway	NCI 1.123	0.204291573	1.24E-08
reactome_ERK_MAPK_targets_Main_Pathway	Reactome 1.123	0.204724218	1.15E-08
reactome_RNA_Polymerase_I_Transcription_Termination_Main_Pathway	Reactome 1.123	0.204755327	1.15E-08
biocarta_hiv_1_nef_negative_effector_of_fas_and_tnf_Pathway_(Pathway_protein_ubiquitination_of_CHUK)	Biocarta 1.123	0.205417506	1.03E-08
reactome_CTLA4_inhibitory_signaling_Main_Pathway	Reactome 1.123	0.206021	9.29E-09
KEGG_Alcoholism_Main_Pathway	KEGG Adjusted 1.123	0.206250656	8.94E-09
NCI_HIF_1_alpha_transcription_factor_network_Main_Pathway	NCI 1.123	0.206363475	8.77E-09
TNF_Signaling_Pathway_Gene_Expression_and_Cell_Survival_via_FOS_NFKB2_JUN_ELK1_ATF6	Qiagen 1.123	0.206552512	8.49E-09
RANK_Signaling_in_Osteoclasts_Pathway_Inhibition_of_Death	Qiagen 1.123	0.206631378	8.38E-09
reactome_Integration_of_energy_metabolism_Main_Pathway	Reactome 1.123	0.207211292	7.60E-09
reactome_Abnormal_metabolism_in_phenylketonuria_Main_Pathway	Reactome 1.123	0.207625753	7.08E-09
NCI_ATM_Pathway_(G1_S_transition_checkpoint)	NCI 1.123	0.20780705	6.87E-09
NCI_EPHA2_forward_signaling_Main_Pathway	NCI 1.123	0.208680439	5.92E-09
biocarta_role_of_brca1_brca2_and_atr_in_cancer_susceptibility_Main_Pathway	Biocarta 1.123	0.208907016	5.70E-09
reactome_Chk1_Chk2_Cds1_mediated_inactivation_of_Cyclin_B_Cdk1_complex_Main_Pathway	Reactome 1.123	0.20962218	5.04E-09
reactome_Class_II_GLUTs_Main_Pathway	Reactome 1.123	0.210378269	4.43E-09
reactome_AKT_mediated_inactivation_of_FOXO1A_Main_Pathway	Reactome 1.123	0.210591992	4.27E-09
biocarta_atm_signaling_Pathway_(DNA_repair)	Biocarta 1.123	0.211034913	3.95E-09
biocarta_the_41bb_dependent_immune_response_Main_Pathway	Biocarta 1.123	0.211137301	3.88E-09
biocarta_the_prc2_complex_sets_long_term_gene_silencing_through_modification_of_histone_tails_Main_Pathway	Biocarta 1.123	0.211201802	3.84E-09
biocarta_the_prc2_complex_sets_long_term_gene_silencing_through_modification_of_histone_tails_Pathway_(histone_deacetylation)	Biocarta 1.123	0.211201802	3.84E-09
biocarta_the_prc2_complex_sets_long_term_gene_silencing_through_modification_of_histone_tails_Pathway_(histone_methylation)	Biocarta 1.123	0.211201802	3.84E-09
reactome_MyD88_dependent_cascade_initiated_on_endosome_Main_Pathway	Reactome 1.123	0.211419423	3.70E-09
reactome_Apoptotic_cleavage_of_cellular_proteins_Main_Pathway	Reactome 1.123	0.212061927	3.31E-09
reactome_The_AIM2_inflammasome_Main_Pathway	Reactome 1.123	0.212505743	3.06E-09
biocarta_spliceosomal_assembly_Main_Pathway	Biocarta 1.123	0.21298983	2.82E-09
reactome_Signaling_by_EGFR_Main_Pathway	Reactome 1.123	0.213164126	2.73E-09
reactome_Inhibition_of_replication_initiation_of_damaged_DNA_by_RB1_E2F1_Main_Pathway	Reactome 1.123	0.213217038	2.71E-09
reactome_Intrinsic_Pathway_Main_Pathway	Reactome 1.123	0.2137765	2.45E-09
NCI_Aurora_A_signaling_Pathway_(regulation_of_centrosome_cycle)	NCI 1.123	0.213929139	2.39E-09
IGF1R_Signaling_Pathway_Gene_Expression_Proliferation_Growth_Survival_via_NFAT5_CREB3	Qiagen 1.123	0.214536631	2.15E-09
reactome_Vitamins_Main_Pathway	Reactome 1.123	0.214689341	2.09E-09
NCI_IL27_mediated_signaling_events_Main_Pathway	NCI 1.123	0.214989085	1.98E-09
NCI_Validated_nuclear_estrogen_receptor_beta_network_Main_Pathway	NCI 1.123	0.215232657	1.90E-09
reactome_Terminal_pathway_of_complement_Main_Pathway	Reactome 1.123	0.215267087	1.89E-09
NCI_N_cadherin_signaling_events_Pathway_(lamellipodium_assembly)	NCI 1.123	0.215319416	1.87E-09
biocarta_mechanisms_of_transcriptional_repression_by_dna_methylation_Main_Pathway	Biocarta 1.123	0.215636219	1.77E-09
biocarta_mechanisms_of_transcriptional_repression_by_dna_methylation_Pathway_(histone_deacetylation)	Biocarta 1.123	0.215636219	1.77E-09
pyrimidine_deoxyribonucleotides_ide_novoi_biosynthesis	Metabolism 1.123	0.216138458	1.62E-09
iNi-acetylglucosamine_degradation_II	Metabolism 1.123	0.216644609	1.48E-09
NCI_EPO_signaling_Main_Pathway	NCI 1.123	0.216762847	1.45E-09
NCI_Signaling_events_mediated_by_the_Hedgehog_family_Main_Pathway	NCI 1.123	0.216827126	1.43E-09
reactome_Glycosphingolipid_metabolism_Main_Pathway	Reactome 1.123	0.216858575	1.43E-09
KEGG_N_Glycan_biosynthesis_Main_Pathway	KEGG Adjusted 1.123	0.21767666	1.23E-09
NCI_Fanconi_anemia_Pathway_(DNA_repair)	NCI 1.123	0.217821146	1.20E-09
cAMP_Pathway	Qiagen 1.123	0.218118743	1.14E-09
KEGG_Epithelial_cell_signaling_in_Helicobacter_pylori_infection_Main_Pathway	KEGG Adjusted 1.123	0.218579163	1.05E-09
resolvin_D_biosynthesis	Metabolism 1.123	0.21898955	9.75E-10
biocarta_regulation_of_eif2_Main_Pathway	Biocarta 1.123	0.219483965	8.92E-10
terminal_iOi-glycans_residues_modification	Metabolism 1.123	0.21967813	8.61E-10
NCI_Signaling_events_regulated_by_Ret_tyrosine_kinase_Pathway_(activation_of_MAPKK_activity)	NCI 1.123	0.219716923	8.55E-10
NCI_Aurora_A_signaling_Pathway_(proteasomal_ubiquitin_dependent_protein_catabolic_process)	NCI 1.123	0.219954435	8.20E-10
biocarta_ucalpain_and_friends_in_cell_spread_Main_Pathway	Biocarta 1.123	0.2201373	7.93E-10
KEGG_Platelet_activation_Main_Pathway	KEGG Adjusted 1.123	0.220159472	7.90E-10
NCI_Stabilization_and_expansion_of_the_E_cadherin_adherens_junction_Pathway_(regulation_of_cell_cell_adhesion)	NCI 1.123	0.220289845	7.72E-10
retinol_biosynthesis	Metabolism 1.123	0.220569576	7.33E-10
NCI_Cellular_roles_of_Anthrax_toxin_Main_Pathway	NCI 1.123	0.220627615	7.26E-10
lipoxin_biosynthesis	Metabolism 1.123	0.220723525	7.13E-10
Hedgehog_Signaling_in_Mammals_Pathway	Qiagen 1.123	0.220745957	7.10E-10
tRNA_charging	Metabolism 1.123	0.220842047	6.98E-10
NCI_Signaling_events_regulated_by_Ret_tyrosine_kinase_Main_Pathway	NCI 1.123	0.221093626	6.67E-10
NCI_Trk_receptor_signaling_mediated_by_the_MAPK_Pathway_(neuron_projection_morphogenesis)	NCI 1.123	0.221174116	6.57E-10
biocarta_aspirin_blocks_signaling_pathway_involved_in_platelet_activation_Pathway_(vasoconstriction)	Biocarta 1.123	0.222027977	5.63E-10
reactome_Synthesis_of_16_20_hydroxyeicosatetraenoic_acids_HETE__Main_Pathway	Reactome 1.123	0.223001091	4.71E-10
reactome_Unwinding_of_DNA_Main_Pathway	Reactome 1.123	0.223439143	4.35E-10
NCI_RXR_and_RAR_heterodimerization_with_other_nuclear_receptor_Main_Pathway	NCI 1.123	0.22376914	4.10E-10
NCI_Thromboxane_A2_receptor_signaling_Pathway_(MAPKKK_cascade)	NCI 1.123	0.224040456	3.90E-10
reactome_Sema4D_mediated_inhibition_of_cell_attachment_and_migration_Main_Pathway	Reactome 1.123	0.224700027	3.45E-10
NCI_ATM_Pathway_(Pathway_rRNA_transcription_via_ATM)	NCI 1.123	0.224806508	3.38E-10
reactome_Insulin_processing_Main_Pathway	Reactome 1.123	0.225535926	2.96E-10
reactome_Cytosolic_tRNA_aminoacylation_Main_Pathway	Reactome 1.123	0.225683524	2.88E-10
WNT_Pathway_Cytoskeletal_Rearrangement	Qiagen 1.123	0.225750849	2.84E-10
NCI_IL2_signaling_events_mediated_by_PI3K_Main_Pathway	NCI 1.123	0.22652603	2.46E-10
reactome_LDL_endocytosis_Main_Pathway	Reactome 1.123	0.226708811	2.38E-10
NCI_TCR_signaling_in_naive_CD8_T_cells_Pathway_(Pathway_regulation_of_survival_gene_product_expression_via_AKT1)	NCI 1.123	0.227325693	2.12E-10
biocarta_the_igf_1_receptor_and_longevity_Pathway_(superoxide_release)	Biocarta 1.123	0.227434765	2.08E-10
biocarta_il_2_receptor_beta_chain_in_t_cell_activation_Main_Pathway	Biocarta 1.123	0.227663433	1.99E-10
S-adenosyl-L-methionine_biosynthesis	Metabolism 1.123	0.228416289	1.73E-10
NCI_Class_I_PI3K_signaling_events_Pathway_(actin_cytoskeleton_reorganization)	NCI 1.123	0.22960315	1.38E-10
NCI_CDC42_signaling_events_Pathway_(neuron_projection_development)	NCI 1.123	0.229620967	1.38E-10
KEGG_Vascular_smooth_muscle_contraction_Main_Pathway	KEGG Adjusted 1.123	0.229635212	1.37E-10
Mitochondrial_Apoptosis_Pathway	Qiagen 1.123	0.230170748	1.24E-10
Tumour_Infiltration_Pathway	Qiagen 1.123	0.230194843	1.24E-10
biocarta_il_2_signaling_Main_Pathway	Biocarta 1.123	0.230911023	1.08E-10
ATM_Pathway_S-phase_arrest	Qiagen 1.123	0.231122811	1.04E-10
reactome_Synthesis_of_Lipoxins_LX__Main_Pathway	Reactome 1.123	0.231487715	9.68E-11
superpathway_of_steroid_hormone_biosynthesis	Metabolism 1.123	0.231618142	9.44E-11
biocarta_no2_dependent_il_12_pathway_in_nk_cells_Main_Pathway	Biocarta 1.123	0.231980345	8.81E-11
reactome_Signaling_by_activated_point_mutants_of_FGFR1_Main_Pathway	Reactome 1.123	0.232361084	8.19E-11
biocarta_extrinsic_prothrombin_activation_Main_Pathway	Biocarta 1.123	0.232765731	7.58E-11
KEGG_Retinol_metabolism_Main_Pathway	KEGG Adjusted 1.123	0.232957591	7.31E-11
reactome_Signaling_by_activated_point_mutants_of_FGFR3_Main_Pathway	Reactome 1.123	0.233678023	6.37E-11
NCI_ErbB1_downstream_signaling_Pathway_(ruffle_organization)	NCI 1.123	0.233917845	6.08E-11
NCI_C_MYC_Main_Pathway	NCI 1.123	0.234256764	5.70E-11
cAMP_Pathway_Gene_Expression_via_NFKB2_CREBBP_ELK1	Qiagen 1.123	0.234362867	5.58E-11
2-oxobutanoate_degradation	Metabolism 1.123	0.234501115	5.43E-11
NCI_N_cadherin_signaling_events_Pathway_(adherens_junction_organization)	NCI 1.123	0.234908014	5.02E-11
NCI_Stabilization_and_expansion_of_the_E_cadherin_adherens_junction_Pathway_(adherens_junction_organization)	NCI 1.123	0.234908014	5.02E-11
reactome_Switching_of_origins_to_a_post_replicative_state_Main_Pathway	Reactome 1.123	0.235011835	4.92E-11
KEGG_ABC_transporters_Main_Pathway	KEGG Adjusted 1.123	0.235105676	4.83E-11
KEGG_Lysosome_Main_Pathway	KEGG Adjusted 1.123	0.235740698	4.28E-11
pentose_phosphate_pathway_oxidative_branch	Metabolism 1.123	0.235847357	4.19E-11
NCI_Wnt_signaling_network_Pathway_(Wnt_receptor_signaling_pathway_through_beta_catenin)	NCI 1.123	0.235899313	4.15E-11
biocarta_cell_cycle_g2_m_checkpoint_Pathway_(DNA_repair)	Biocarta 1.123	0.236273374	3.85E-11
reactome_Histidine_catabolism_Main_Pathway	Reactome 1.123	0.237072397	3.30E-11
reactome_Recruitment_of_NuMA_to_mitotic_centrosomes_Main_Pathway	Reactome 1.123	0.23709126	3.29E-11
reactome_WNT_mediated_activation_of_DVL_Main_Pathway	Reactome 1.123	0.237163364	3.24E-11
reactome_RMTs_methylate_histone_arginines_Main_Pathway	Reactome 1.123	0.238138302	2.68E-11
NCI_Neurotrophic_factor_mediated_Trk_receptor_signaling_Pathway_(MAPKKK_cascade)	NCI 1.123	0.238333622	2.58E-11
KEGG_Mucin_type_O_Glycan_biosynthesis_Main_Pathway	KEGG Adjusted 1.123	0.238481923	2.50E-11
NCI_VEGFR3_signaling_in_lymphatic_endothelium_Pathway_(lymphangiogenesis)	NCI 1.123	0.238567537	2.46E-11
NCI_VEGFR3_signaling_in_lymphatic_endothelium_Pathway_(vasculogenesis)	NCI 1.123	0.238567537	2.46E-11
NCI_Notch_mediated_HES_HEY_network_Pathway_(Pathway_degradation_of_HEY1)	NCI 1.123	0.238569607	2.46E-11
NCI_CXCR4_mediated_signaling_events_Pathway_(cell_adhesion)	NCI 1.123	0.23939638	2.09E-11
KEGG_Lysine_biosynthesis_Main_Pathway	KEGG Adjusted 1.123	0.239911348	1.89E-11
biocarta_nfat_and_hypertrophy_of_the_heart__Main_Pathway	Biocarta 1.123	0.240289626	1.75E-11
KEGG_HIF_1_signaling_Main_Pathway	KEGG Adjusted 1.123	0.240563726	1.66E-11
guanosine_nucleotides_ide_novoi_biosynthesis	Metabolism 1.123	0.240955757	1.54E-11
KEGG_Tyrosine_metabolism_Main_Pathway	KEGG Adjusted 1.123	0.241263801	1.44E-11
KEGG_Glycine_serine_and_threonine_metabolism_Main_Pathway	KEGG Adjusted 1.123	0.241615302	1.35E-11
androgen_biosynthesis	Metabolism 1.123	0.241779241	1.30E-11
NCI_Presenilin_action_in_Notch_and_Wnt_signaling_Pathway_(Pathway_degradation_of_CTNNB1)	NCI 1.123	0.241848877	1.29E-11
biocarta_bcr_signaling_Pathway_(re_entry_into_mitotic_cell_cycle)	Biocarta 1.123	0.241859675	1.28E-11
reactome_Synthesis_of_GDP_mannose_Main_Pathway	Reactome 1.123	0.241874317	1.28E-11
reactome_Heme_degradation_Main_Pathway	Reactome 1.123	0.242180699	1.20E-11
heme_degradation	Metabolism 1.123	0.242180708	1.20E-11
Hypoxia_induced_EMT_in_cancer_and_fibrosis_3_copy	Qiagen 1.123	0.242365814	1.16E-11
KEGG_Sulfur_relay_system_Main_Pathway	KEGG Adjusted 1.123	0.242416022	1.15E-11
reactome_Proton_oligopeptide_cotransporters_Main_Pathway	Reactome 1.123	0.24262355	1.10E-11
reactome_Reuptake_of_GABA_Main_Pathway	Reactome 1.123	0.242962347	1.03E-11
reactome_Nuclear_Receptor_transcription_Main_Pathway	Reactome 1.123	0.242982651	1.02E-11
reactome_SHC1_events_in_EGFR_signaling_Main_Pathway	Reactome 1.123	0.243538434	9.17E-12
biocarta_melanocyte_development_and_pigmentation_Main_Pathway	Biocarta 1.123	0.243900731	8.52E-12
glutathione_redox_reactions_II	Metabolism 1.123	0.24410839	8.17E-12
reactome_Processing_of_DNA_ends_prior_to_end_rejoining_Main_Pathway	Reactome 1.123	0.245330485	6.38E-12
NCI_Signaling_events_mediated_by_PRL_Pathway_(cell_motility)	NCI 1.123	0.245842076	5.76E-12
KEGG_Drug_metabolism_cytochrome_P450_Main_Pathway	KEGG Adjusted 1.123	0.246881567	4.66E-12
NCI_Signaling_events_mediated_by_the_Hedgehog_family_Pathway_(receptor_mediated_endocytosis)	NCI 1.123	0.246942017	4.60E-12
reactome_GP1b_IX_V_activation_signalling_Main_Pathway	Reactome 1.123	0.247279473	4.29E-12
ERK_Signaling_Pathway_EGFR_signaling	Qiagen 1.123	0.247583847	4.04E-12
reactome_Metabolism_of_folate_and_pterines_Main_Pathway	Reactome 1.123	0.248473037	3.36E-12
reactome_Rho_GTPase_cycle_Main_Pathway	Reactome 1.123	0.248486467	3.35E-12
NCI_BCR_signaling_Pathway_(ubiquitin_dependent_protein_catabolic_process)	NCI 1.123	0.249347388	2.81E-12
KEGG_Viral_carcinogenesis_Main_Pathway	KEGG Adjusted 1.123	0.249531244	2.70E-12
KEGG_Long_term_potentiation_Main_Pathway	KEGG Adjusted 1.123	0.249734533	2.59E-12
NCI_FAS_CD95_signaling_Pathway_(release_of_cytochrome_c_from_mitochondria)	NCI 1.123	0.249898085	2.51E-12
tryptophan_degradation	Metabolism 1.123	0.250306357	2.30E-12
reactome_U12_Dependent_Splicing_Main_Pathway	Reactome 1.123	0.25043729	2.24E-12
7-3-amino-3-carboxypropyl-wyosine_biosynthesis	Metabolism 1.123	0.250976335	2.01E-12
NCI_N_cadherin_signaling_events_Pathway_(apoptosis)	NCI 1.123	0.251110536	1.95E-12
reactome_Interconversion_of_2_oxoglutarate_and_2_hydroxyglutarate_Main_Pathway	Reactome 1.123	0.251232875	1.90E-12
tryptophan_degradation_to_2-amino-3-carboxymuconate_semialdehyde	Metabolism 1.123	0.251309091	1.87E-12
BRCA1_Pathway_NHEJ_DSB_Repair	Qiagen 1.123	0.251876441	1.66E-12
reactome_FGFR2b_ligand_binding_and_activation_Main_Pathway	Reactome 1.123	0.252403532	1.49E-12
NCI_Regulation_of_nuclear_SMAD2_3_signaling_Pathway_(muscle_cell_differentiation)	NCI 1.123	0.252509648	1.46E-12
NCI_Posttranslational_regulation_of_adherens_junction_stability_and_dissassembly_Pathway_(axonogenesis)	NCI 1.123	0.25251078	1.46E-12
Growth_Hormone_Signaling_Pathway	Qiagen 1.123	0.252522013	1.45E-12
reactome_Scavenging_of_heme_from_plasma_Main_Pathway	Reactome 1.123	0.253502589	1.18E-12
reactome_Cholesterol_biosynthesis_Main_Pathway	Reactome 1.123	0.253618015	1.16E-12
reactome_WNT5A_dependent_internalization_of_FZD4_Main_Pathway	Reactome 1.123	0.254827614	8.95E-13
NCI_IGF1_Main_Pathway	NCI 1.123	0.255372707	7.98E-13
NCI_BARD1_signaling_events_Pathway_(DNA_repair)	NCI 1.123	0.256647529	6.09E-13
Akt_Signaling_Pathway_Splicing_Regulation	Qiagen 1.123	0.256954745	5.70E-13
KEGG_Vitamin_digestion_and_absorption_Main_Pathway	KEGG Adjusted 1.123	0.256993704	5.65E-13
reactome_Platelet_sensitization_by_LDL_Main_Pathway	Reactome 1.123	0.257702787	4.86E-13
NCI_IL27_mediated_signaling_events_Pathway_(positive_regulation_of_mast_cell_cytokine_production)	NCI 1.123	0.2577205	4.84E-13
reactome_EGFR_downregulation_Main_Pathway	Reactome 1.123	0.258011421	4.55E-13
reactome_The_retinoid_cycle_in_cones_daylight_vision__Main_Pathway	Reactome 1.123	0.258183443	4.38E-13
reactome_HSF1_activation_Main_Pathway	Reactome 1.123	0.258183994	4.38E-13
NCI_DNA_PK_pathway_in_nonhomologous_end_joining_Pathway_(immunoglobulin_heavy_chain_V_D_J_recombination)	NCI 1.123	0.258394123	4.19E-13
lactose_degradation_III	Metabolism 1.123	0.258464864	4.13E-13
NCI_Canonical_NF_kappaB_Pathway_(proteasomal_ubiquitin_dependent_protein_catabolic_process)	NCI 1.123	0.258866614	3.79E-13
reactome_MHC_class_II_antigen_presentation_Main_Pathway	Reactome 1.123	0.259309844	3.44E-13
reactome_Mitochondrial_tRNA_aminoacylation_Main_Pathway	Reactome 1.123	0.259503972	3.30E-13
reactome_COPI_Mediated_Transport_Main_Pathway	Reactome 1.123	0.259613175	3.22E-13
reactome_Synthesis_of_PG_Main_Pathway	Reactome 1.123	0.259725192	3.15E-13
NCI_Arf6_trafficking_events_Pathway_(calcium_ion_dependent_exocytosis)	NCI 1.123	0.259835882	3.07E-13
heparan_sulfate_biosynthesis	Metabolism 1.123	0.259910633	3.02E-13
NCI_IL8_and_CXCR1_mediated_signaling_events_Main_Pathway	NCI 1.123	0.26040339	2.72E-13
PPAR_Pathway	Qiagen 1.123	0.261486124	2.15E-13
NCI_ErbB2_ErbB3_signaling_events_Pathway_(myelination)	NCI 1.123	0.261507426	2.14E-13
reactome_FGFR3c_ligand_binding_and_activation_Main_Pathway	Reactome 1.123	0.26165716	2.07E-13
reactome_Signaling_by_FGFR3_mutants_Main_Pathway	Reactome 1.123	0.26165716	2.07E-13
Ras_Pathway_Apoptosis	Qiagen 1.123	0.262336395	1.79E-13
biocarta_oxidative_stress_induced_gene_expression_via_nrf2_Main_Pathway	Biocarta 1.123	0.262578483	1.69E-13
biocarta_the_igf_1_receptor_and_longevity_Main_Pathway	Biocarta 1.123	0.262790106	1.62E-13
reactome_FGFR2c_ligand_binding_and_activation_Main_Pathway	Reactome 1.123	0.262803029	1.61E-13
NCI_IL2_signaling_events_mediated_by_PI3K_Pathway_(T_cell_proliferation)	NCI 1.123	0.262955385	1.56E-13
NCI_IL2_signaling_events_mediated_by_PI3K_Pathway_(actin_cytoskeleton_organization)	NCI 1.123	0.262955385	1.56E-13
NCI_BCR_signaling_Pathway_(actin_cytoskeleton_organization)	NCI 1.123	0.263185589	1.48E-13
KEGG_Cysteine_and_methionine_metabolism_Main_Pathway	KEGG Adjusted 1.123	0.263429592	1.41E-13
glutathione_redox_reactions_I	Metabolism 1.123	0.26367689	1.33E-13
NCI_ALK1_signaling_events_Pathway_(endothelial_cell_proliferation)	NCI 1.123	0.264198428	1.19E-13
biocarta_aspirin_blocks_signaling_pathway_involved_in_platelet_activation_Main_Pathway	Biocarta 1.123	0.264343172	1.15E-13
sphingosine_and_sphingosine-1-phosphate_metabolism	Metabolism 1.123	0.264461785	1.12E-13
NCI_CDC42_signaling_events_Pathway_(regulation_of_filopodium_assembly)	NCI 1.123	0.265082571	9.78E-14
reactome_Regulation_of_Complement_cascade_Main_Pathway	Reactome 1.123	0.265352871	9.22E-14
reactome_Telomere_Extension_By_Telomerase_Main_Pathway	Reactome 1.123	0.265744427	8.45E-14
NAD_salvage	Metabolism 1.123	0.26579871	8.35E-14
NCI_PDGFR_alpha_signaling_Pathway_(JAK_STAT_cascade)	NCI 1.123	0.265851796	8.25E-14
reactome_FGFR1c_ligand_binding_and_activation_Main_Pathway	Reactome 1.123	0.26589498	8.18E-14
[truncated: 1,045 more rows]
